# Supplementary material for: Integrated miRNA and mRNA Expression Profiling in Inflamed Colon of Patients with Ulcerative Colitis
Source: PLoS One. 2014 Dec 29;9(12):e116117. doi: 10.1371/journal.pone.0116117 (PMC4278881; doi:10.1371/journal.pone.0116117)
Supplement: S1 Table — A list of all genes focused on in the present study because of clinical interest in UC. The list contains 1227 UC susceptibility genes, 91 AMP proteins, 70 CAMs and 223 genes related to intestinal barrier. (XLSX) [file pone.0116117.s005.xlsx]

## Sheet: Sheet1
Table S1. miRNAs differentially expressed in active UC as compared with normal controls.
Upregulated miRNAs					Downregulated miRNAs
Probe Set ID	miRNA (miRBase v. 20)	FC	FDR		Probe Set ID	miRNA (miRBase v. 20)	FC	FDR
hsa-miR-650_st	hsa-miR-650	13.69	3.96 x 10-4		hsa-miR-147b_st	hsa-miR-147b	-5.86	3.96 x 10-4
hsa-miR-31_st	hsa-miR-31-5p	6.73	1.32 x 10-2		hsa-miR-422a_st	hsa-miR-422a	-4.92	3.85 x 10-5
hsa-miR-708_st	hsa-miR-708-5p	6.33	2.80 x 10-4		hsa-miR-196b-star_st	hsa-miR-196b-3p	-4.74	9.37 x 10-4
hsa-miR-223_st	hsa-miR-223-3p	4.09	7.40 x 10-3		hsa-miR-192-star_st	hsa-miR-192-3p	-4.14	4.83 x 10-3
hsa-miR-27a-star_st	hsa-miR-27a-5p	3.61	4.15 x 10-4		hsa-miR-378c_st	hsa-miR-378c	-4.06	3.85 x 10-5
hsa-miR-665_st	hsa-miR-665	3.19	2.08 x 10-2		hsa-miR-141_st	hsa-miR-141-3p	-3.88	6.46 x 10-3
hsa-miR-363_st	hsa-miR-363-3p	3.12	4.29 x 10-3		hsa-miR-378_st	hsa-miR-378a-3p	-3.83	5.17 x 10-5
hsa-miR-155_st	hsa-miR-155-5p	2.73	2.22 x 10-5		hsa-miR-378-star_st	hsa-miR-378a-5p	-3.8	3.64 x 10-4
hsa-miR-193b-star_st	hsa-miR-193b-5p	2.64	3.93 x 10-3		hsa-miR-1973_st	hsa-miR-1973	-3.53	3.01 x 10-4
hsa-miR-150_st	hsa-miR-150-5p	2.64	1.90 x 10-3		hsa-miR-200a_st	hsa-miR-200a-3p	-3.34	1.36 x 10-3
hsa-miR-551b-star_st	hsa-miR-551b-5p	2.62	3.46 x 10-3		hsa-miR-194-star_st	hsa-miR-194-3p	-3.27	4.15 x 10-4
hsa-miR-503_st	hsa-miR-503-5p	2.6	2.55 x 10-2		hsa-miR-200b_st	hsa-miR-200b-3p	-3.24	3.01 x 10-4
hsa-miR-146b-5p_st	hsa-miR-146b-5p	2.58	1.03 x 10-4		hsa-miR-429_st	hsa-miR-429	-3.21	1.56 x 10-2
hsa-miR-212_st	hsa-miR-212-3p	2.57	3.50 x 10-3		hsa-miR-196b_st	hsa-miR-196b-5p	-3.03	5.64 x 10-3
hsa-miR-21-star_st	hsa-miR-21-3p	2.52	2.39 x 10-2		hsa-miR-192_st	hsa-miR-192-5p	-2.98	5.07 x 10-4
hsa-miR-29b-1-star_st	hsa-miR-29b-1-5p	2.4	2.81 x 10-3		hsa-miR-375_st	hsa-miR-375	-2.86	6.65 x 10-3
hsa-miR-1273d_st	hsa-miR-1273d	2.38	2.87 x 10-2		hsa-miR-10b_st	hsa-miR-10b-5p	-2.65	2.81 x 10-3
hsa-miR-146b-3p_st	hsa-miR-146b-3p	2.33	5.64 x 10-3		hsa-miR-215_st	hsa-miR-215	-2.56	4.68 x 10-3
hsa-miR-99b-star_st	hsa-miR-99b-3p	2.3	2.27 x 10-2		hsa-miR-200b-star_st	hsa-miR-200b-5p	-2.53	1.09 x 10-3
hsa-miR-146a_st	hsa-miR-146a-5p	2.25	5.17 x 10-5		hsa-miR-4284_st	hsa-miR-4284	-2.51	4.15 x 10-4
hsa-miR-584_st	hsa-miR-584-5p	2.19	2.04 x 10-2		hsa-miR-200c_st	hsa-miR-200c-3p	-2.44	1.09 x 10-3
hsa-miR-29b-2-star_st	hsa-miR-29b-2-5p	2.17	8.44 x 10-4		hsa-miR-200a-star_st	hsa-miR-200a-5p	-2.4	1.58 x 10-2
hsa-miR-21_st	hsa-miR-21-5p	2.1	3.01 x 10-4		hsa-miR-3201_st	hsa-miR-3201	-2.32	1.44 x 10-2
hsa-let-7i_st	hsa-let-7i-5p	2.05	4.08 x 10-4		hsa-miR-196a_st	hsa-miR-196a-5p	-2.29	1.70 x 10-2
					hsa-miR-194_st	hsa-miR-194-5p	-2.17	7.02 x 10-3
					hsa-miR-335_st	hsa-miR-335-5p	-2.17	1.70 x 10-2
					hsa-miR-10b-star_st	hsa-miR-10b-3p	-2.07	1.58 x 10-2
miRNAs that were also significantly differentially expressed in active UC vs. inactive UC are indicated in bold.
