# Supplementary material for: Integrated miRNA and mRNA Expression Profiling in Inflamed Colon of Patients with Ulcerative Colitis
Source: PLoS One. 2014 Dec 29;9(12):e116117. doi: 10.1371/journal.pone.0116117 (PMC4278881; doi:10.1371/journal.pone.0116117)
Supplement: S2 Table — miRNAs differentially expressed in active UC as compared with normal controls. A list of the 51 significantly differentially expressed miRNAs in active UC vs. controls with their corresponding fold change (FC) values. A significant miRNA has a false discovery rate (FDR)<5% and FC>2. miRNAs that were also significantly differentially expressed in active UC vs. inactive UC are indicated in bold. (XLSX) [file pone.0116117.s006.xlsx]

## Sheet: Sheet1
Table S2. mRNAs differentially expressed in active UC as compared with normal controls.
Probe Set ID	Gene symbol	Gene Title	FC	FDR
8169504	SLC6A14	solute carrier family 6 (amino acid transporter), member 14	85.1668	4.22e-10
8110841	LPCAT1	lysophosphatidylcholine acyltransferase 1	3.57907	1.46e-09
8066214	TGM2	transglutaminase 2 (C polypeptide, protein-glutamine-gamma-glutamyltransferase)	5.75535	3.24e-09
7944478	PDZD3	PDZ domain containing 3	-4.4413	3.24e-09
7994252	AQP8	aquaporin 8	-59.0154	3.24e-09
8118324	C2	complement component 2	4.78036	5.16e-09
8178095	C2	complement component 2	4.88747	6.17e-09
8179331	C2	complement component 2	4.88747	6.17e-09
8093518	FGFR3	fibroblast growth factor receptor 3	-2.50803	1.28e-08
7919669	MTMR11	myotubularin related protein 11	-4.21114	1.53e-08
7909332	CD55	CD55 molecule, decay accelerating factor for complement (Cromer blood group)	5.29944	1.73e-08
7896748	---	---	-11.4881	1.92e-08
7996819	CDH3	cadherin 3, type 1, P-cadherin (placental)	9.42952	1.92e-08
8133961	RUNDC3B	RUN domain containing 3B	-3.24536	2.03e-08
8113120	---	---	-3.86596	2.39e-08
8165707	---	---	-3.86596	2.39e-08
8062728	SGK2	serum/glucocorticoid regulated kinase 2	-4.06075	2.51e-08
8130837	FRMD1	FERM domain containing 1	-2.91406	3.02e-08
8002571	PHLPP2	PH domain and leucine rich repeat protein phosphatase 2	-5.27791	3.73e-08
8077899	PPARG	peroxisome proliferator-activated receptor gamma	-3.05289	3.74e-08
8024572	GNA15	guanine nucleotide binding protein (G protein), alpha 15 (Gq class)	3.52208	4.18e-08
8096602	DAPP1	dual adaptor of phosphotyrosine and 3-phosphoinositides	5.56466	4.51e-08
7916969	ZRANB2	zinc finger, RAN-binding domain containing 2	-2.14557	5.27e-08
8165658	---	---	-4.39174	8.72e-08
8000582	SULT1A2	sulfotransferase family, cytosolic, 1A, phenol-preferring, member 2	-4.59952	8.72e-08
8145669	RBPMS	RNA binding protein with multiple splicing	3.21594	9.44e-08
8040365	TRIB2	tribbles homolog 2 (Drosophila)	3.1746	9.54e-08
7980080	ENTPD5	ectonucleoside triphosphate diphosphohydrolase 5	-3.68045	1.05e-07
8009705	OTOP2	otopetrin 2	-12.2462	1.05e-07
8171172	MXRA5	matrix-remodelling associated 5	5.18444	1.3e-07
7951217	MMP7	matrix metallopeptidase 7 (matrilysin, uterine)	21.3237	1.37e-07
8117304	SLC17A4	solute carrier family 17 (sodium phosphate), member 4	-8.49723	1.39e-07
8075182	XBP1	X-box binding protein 1	2.49276	1.46e-07
8070665	SIK1	salt-inducible kinase 1	2.982	1.47e-07
7896752	---	---	-2.39307	1.5e-07
8165667	---	---	-2.39307	1.5e-07
8109350	SLC36A1	solute carrier family 36 (proton/amino acid symporter), member 1	-2.87858	1.5e-07
8015115	KRT12	keratin 12	-3.03904	1.5e-07
7949273	MIR192	microRNA 192	-3.90275	1.5e-07
8167185	TIMP1	TIMP metallopeptidase inhibitor 1	5.9547	1.61e-07
7975136	FUT8	fucosyltransferase 8 (alpha (1,6) fucosyltransferase)	3.18724	1.82e-07
8010295	ENGASE	endo-beta-N-acetylglucosaminidase	-2.07593	1.82e-07
7924450	DUSP10	dual specificity phosphatase 10	3.0955	1.86e-07
8112182	MIER3	mesoderm induction early response 1, family member 3	-3.72058	1.86e-07
8166925	MAOA	monoamine oxidase A	-3.04013	1.99e-07
8069532	HSPA13	heat shock protein 70kDa family, member 13	2.27864	1.99e-07
8142981	PODXL	podocalyxin-like	2.16839	1.99e-07
8165974	CLCN4	chloride channel, voltage-sensitive 4	2.02686	1.99e-07
7943605	ACAT1	acetyl-CoA acetyltransferase 1	-2.45108	1.99e-07
7903334	CDC14A	CDC14 cell division cycle 14 homolog A (S. cerevisiae)	-2.95731	1.99e-07
8007043	RAPGEFL1	Rap guanine nucleotide exchange factor (GEF)-like 1	-2.95369	2.07e-07
8082869	PPP2R3A	protein phosphatase 2, regulatory subunit B'', alpha	-3.61733	2.07e-07
8115041	PDE6A	phosphodiesterase 6A, cGMP-specific, rod, alpha	-4.00702	2.07e-07
8095697	CXCL1	chemokine (C-X-C motif) ligand 1 (melanoma growth stimulating activity, alpha)	10.3451	2.17e-07
7913138	AKR7L	aldo-keto reductase family 7-like	-2.30567	2.17e-07
8147132	CA2	carbonic anhydrase II	-3.22399	2.17e-07
7912937	PADI2	peptidyl arginine deiminase, type II	-5.50803	2.17e-07
8138718	HOXA2	homeobox A2	-3.19693	2.31e-07
8043375	---	---	-2.14857	2.36e-07
7958019	DRAM1	DNA-damage regulated autophagy modulator 1	4.50653	2.42e-07
8107920	SLC22A5	solute carrier family 22 (organic cation/carnitine transporter), member 5	-4.4857	2.42e-07
8175609	---	---	-2.39378	2.43e-07
7906564	PEA15	phosphoprotein enriched in astrocytes 15	2.52812	2.57e-07
7984245	OSTBETA	organic solute transporter beta	-4.20568	2.57e-07
7913154	---	---	-2.1349	2.62e-07
7983661	---	---	-3.08236	2.62e-07
8089038	---	---	-2.42658	2.81e-07
8112914	---	---	-2.42658	2.81e-07
8129618	VNN1	vanin 1	26.2862	2.81e-07
8113220	ELL2	elongation factor, RNA polymerase II, 2	2.17636	2.81e-07
8101675	ABCG2	ATP-binding cassette, sub-family G (WHITE), member 2	-21.5534	2.92e-07
8101648	HSD17B11	hydroxysteroid (17-beta) dehydrogenase 11	-2.06607	2.99e-07
8014115	MYO1D	myosin ID	-2.16827	3.2e-07
7916789	WDR78	WD repeat domain 78	-3.45678	3.2e-07
8107204	---	---	-4.10434	3.23e-07
7965040	PHLDA1	pleckstrin homology-like domain, family A, member 1	4.12739	3.23e-07
8123609	SERPINB9	serpin peptidase inhibitor, clade B (ovalbumin), member 9	3.79319	3.23e-07
7996264	CDH5	cadherin 5, type 2 (vascular endothelium)	2.92674	3.23e-07
7904287	CD2	CD2 molecule	2.12098	3.23e-07
8106170	TMEM171	transmembrane protein 171	-2.7803	3.23e-07
8140782	ABCB1	ATP-binding cassette, sub-family B (MDR/TAP), member 1	-6.54975	3.23e-07
7915404	GUCA2A	guanylate cyclase activator 2A (guanylin)	-9.8376	3.23e-07
8146500	LYN	v-yes-1 Yamaguchi sarcoma viral related oncogene homolog	2.84325	3.28e-07
7926037	PFKFB3	6-phosphofructo-2-kinase/fructose-2,6-biphosphatase 3	3.64234	3.43e-07
8146092	IDO1	indoleamine 2,3-dioxygenase 1	20.5043	3.59e-07
8170648	BGN	biglycan	6.60216	3.59e-07
7911343	UIMC1	ubiquitin interaction motif containing 1	-4.81679	3.59e-07
8165703	UIMC1	ubiquitin interaction motif containing 1	-4.81679	3.59e-07
7893363	---	---	-2.7266	3.63e-07
7991224	HAPLN3	hyaluronan and proteoglycan link protein 3	2.85848	3.63e-07
7939341	CD44	CD44 molecule (Indian blood group)	2.65466	3.63e-07
7999423	SOCS1	suppressor of cytokine signaling 1	2.52218	3.63e-07
8096176	PTPN13	protein tyrosine phosphatase, non-receptor type 13 (APO-1/CD95 (Fas)-associated phosphatase)	2.25128	3.63e-07
8138721	HOXA3	homeobox A3	-2.22827	3.63e-07
8157253	SNX30	sorting nexin family member 30	-2.4195	3.63e-07
8053030	NAT8B	N-acetyltransferase 8B (GCN5-related, putative, gene/pseudogene)	-2.52103	3.63e-07
8048319	VIL1	villin 1	-2.14271	3.92e-07
8095402	UGT2A3	UDP glucuronosyltransferase 2 family, polypeptide A3	-9.5936	3.97e-07
8045539	KYNU	kynureninase	7.7127	4.36e-07
8072108	ASPHD2	aspartate beta-hydroxylase domain containing 2	2.86128	4.36e-07
8021169	LIPG	lipase, endothelial	2.67581	4.36e-07
8062041	ACSS2	acyl-CoA synthetase short-chain family member 2	-2.03166	4.36e-07
8044080	SLC9A2	solute carrier family 9, subfamily A (NHE2, cation proton antiporter 2), member 2	-2.68977	4.36e-07
8053654	FABP1	fatty acid binding protein 1, liver	-3.95445	4.36e-07
8008321	ACSF2	acyl-CoA synthetase family member 2	-5.03017	4.36e-07
8169473	PLS3	plastin 3	2.57663	4.42e-07
7901140	MAST2	microtubule associated serine/threonine kinase 2	-2.08585	4.42e-07
7915598	BEST4	bestrophin 4	-5.77764	4.42e-07
8109194	SLC26A2	solute carrier family 26 (sulfate transporter), member 2	-19.5911	4.42e-07
8068671	BACE2	beta-site APP-cleaving enzyme 2	2.88048	4.86e-07
7951339	---	---	-2.0266	4.89e-07
7958913	OAS2	2'-5'-oligoadenylate synthetase 2, 69/71kDa	3.54559	5.02e-07
7943349	ARHGAP42	Rho GTPase activating protein 42	-2.04977	5.02e-07
8006655	DHRS11	dehydrogenase/reductase (SDR family) member 11	-4.7653	5.02e-07
7936734	FGFR2	fibroblast growth factor receptor 2	-3.50691	5.04e-07
8172280	SLC9A7	solute carrier family 9, subfamily A (NHE7, cation proton antiporter 7), member 7	2.60148	5.06e-07
7931571	PRAP1	proline-rich acidic protein 1	-2.01392	5.1e-07
8165663	---	---	-4.37196	5.15e-07
8138735	HOXA5	homeobox A5	-2.46437	5.17e-07
8099633	PPARGC1A	peroxisome proliferator-activated receptor gamma, coactivator 1 alpha	-4.87326	5.17e-07
8121861	NCOA7	nuclear receptor coactivator 7	2.57605	5.22e-07
8082066	FAM162A	family with sequence similarity 162, member A	-2.34131	5.22e-07
7915910	PDZK1IP1	PDZK1 interacting protein 1	4.19073	5.23e-07
7963142	FAIM2	Fas apoptotic inhibitory molecule 2	2.71035	5.31e-07
8124262	TDP2	tyrosyl-DNA phosphodiesterase 2	-2.21569	5.42e-07
8158059	STXBP1	syntaxin binding protein 1	2.14536	5.62e-07
8121257	PRDM1	PR domain containing 1, with ZNF domain	4.13399	5.75e-07
7929383	SLC35G1	solute carrier family 35, member G1	-3.85727	5.75e-07
8108180	---	---	-2.87682	5.93e-07
8075695	APOL3	apolipoprotein L, 3	2.11792	6.07e-07
8026468	CYP4F12	cytochrome P450, family 4, subfamily F, polypeptide 12	-3.25316	6.07e-07
7902518	GIPC2	GIPC PDZ domain containing family, member 2	-2.31428	6.14e-07
7939546	CD82	CD82 molecule	2.64117	6.15e-07
7934215	SPOCK2	sparc/osteonectin, cwcv and kazal-like domains proteoglycan (testican) 2	2.44638	6.15e-07
8083447	P2RY1	purinergic receptor P2Y, G-protein coupled, 1	-2.46365	6.15e-07
8009353	PITPNC1	phosphatidylinositol transfer protein, cytoplasmic 1	3.46784	6.45e-07
8081375	NXPE3	neurexophilin and PC-esterase domain family, member 3	2.81569	6.73e-07
8046833	FSIP2	fibrous sheath interacting protein 2	-4.98606	6.75e-07
8017599	PECAM1	platelet/endothelial cell adhesion molecule 1	3.99666	6.92e-07
8128956	FYN	FYN oncogene related to SRC, FGR, YES	2.65854	7.36e-07
8019622	TMEM106A	transmembrane protein 106A	2.03526	7.39e-07
7909285	PFKFB2	6-phosphofructo-2-kinase/fructose-2,6-biphosphatase 2	-2.09242	7.39e-07
8041582	PKDCC	protein kinase domain containing, cytoplasmic homolog (mouse)	-2.41883	7.39e-07
7983405	DUOXA2	dual oxidase maturation factor 2	23.3402	7.57e-07
7951372	CASP4	caspase 4, apoptosis-related cysteine peptidase	2.26853	7.57e-07
8081779	ZDHHC23	zinc finger, DHHC-type containing 23	-2.08503	7.57e-07
8078014	SLC6A6	solute carrier family 6 (neurotransmitter transporter, taurine), member 6	2.94344	7.61e-07
8069668	CYYR1	cysteine/tyrosine-rich 1	2.81892	7.62e-07
8088560	ADAMTS9	ADAM metallopeptidase with thrombospondin type 1 motif, 9	3.1885	8.2e-07
7976496	SERPINA3	serpin peptidase inhibitor, clade A (alpha-1 antiproteinase, antitrypsin), member 3	6.10546	8.21e-07
8090193	HEG1	HEG homolog 1 (zebrafish)	3.39973	8.22e-07
8131496	GLCCI1	glucocorticoid induced transcript 1	2.9483	8.22e-07
7896714	---	---	4.31671	8.24e-07
7896750	---	---	-3.81334	8.24e-07
8135172	ORAI2	ORAI calcium release-activated calcium modulator 2	3.29676	8.24e-07
8056890	CHN1	chimerin (chimaerin) 1	2.92871	8.24e-07
8109926	GABRP	gamma-aminobutyric acid (GABA) A receptor, pi	4.13778	8.29e-07
7945394	ANO9	anoctamin 9	-2.07617	8.29e-07
7982927	ITPKA	inositol-trisphosphate 3-kinase A	-2.11596	8.29e-07
8114211	---	---	-2.6565	8.44e-07
8054712	IL1A	interleukin 1, alpha	4.8	8.54e-07
8114006	---	---	-4.62938	8.91e-07
8102800	SLC7A11	solute carrier family 7 (anionic amino acid transporter light chain, xc- system), member 11	6.34178	8.91e-07
7902104	PDE4B	phosphodiesterase 4B, cAMP-specific	2.85624	8.91e-07
8131179	TTYH3	tweety homolog 3 (Drosophila)	2.25516	8.91e-07
8102594	TNIP3	TNFAIP3 interacting protein 3	20.0093	9.07e-07
8062927	PI3	peptidase inhibitor 3, skin-derived	11.3968	9.07e-07
8166784	TSPAN7	tetraspanin 7	-2.7555	9.1e-07
7908968	LAX1	lymphocyte transmembrane adaptor 1	4.18371	9.22e-07
8165684	---	---	-2.92149	9.28e-07
8156770	GALNT12	UDP-N-acetyl-alpha-D-galactosamine:polypeptide N-acetylgalactosaminyltransferase 12 (GalNAc-T12)	-2.28023	9.3e-07
7975926	KIAA1737	KIAA1737	-2.49289	9.32e-07
7984524	PAQR5	progestin and adipoQ receptor family member V	-3.47354	9.32e-07
8010139	SEC14L1	SEC14-like 1 (S. cerevisiae)	2.19574	9.4e-07
7923824	SLC41A1	solute carrier family 41, member 1	2.22154	9.44e-07
8099897	UGDH	UDP-glucose 6-dehydrogenase	-2.06681	9.44e-07
8153021	ST3GAL1	ST3 beta-galactoside alpha-2,3-sialyltransferase 1	3.99591	9.6e-07
7950864	ME3	malic enzyme 3, NADP(+)-dependent, mitochondrial	-2.2189	9.6e-07
7956229	SLC39A5	solute carrier family 39 (metal ion transporter), member 5	-2.76981	9.6e-07
7902541	IFI44L	interferon-induced protein 44-like	2.59046	9.61e-07
8071444	AIFM3	apoptosis-inducing factor, mitochondrion-associated, 3	-2.16249	9.64e-07
8049349	UGT1A1 / UGT1A3 / UGT1A4 / UGT1A5 / UGT1A6 / UGT1A7 / UGT1A8 / UGT1A9 / UGT1A10	UDP glucuronosyltransferase 1 family, polypeptide A1 / A3 / A4 / A5 / A6 / A7 / A8 / A9 / A10	-3.72643	9.67e-07
8101131	CXCL11	chemokine (C-X-C motif) ligand 11	8.79832	9.77e-07
8047692	CTLA4	cytotoxic T-lymphocyte-associated protein 4	2.45098	9.77e-07
8132031	PRR15	proline rich 15	-2.48253	9.9e-07
8058708	ABCA12	ATP-binding cassette, sub-family A (ABC1), member 12	15.1478	9.93e-07
8135275	---	---	-2.13757	1.01e-06
8172471	PIM2	pim-2 oncogene	6.49149	1.01e-06
8143188	CREB3L2	cAMP responsive element binding protein 3-like 2	2.7271	1.01e-06
8094240	CD38	CD38 molecule	3.52193	1.05e-06
7989501	CA12	carbonic anhydrase XII	-2.76928	1.05e-06
8113356	---	---	-2.91935	1.09e-06
7954527	ARNTL2	aryl hydrocarbon receptor nuclear translocator-like 2	3.19046	1.09e-06
8009913	MYO15B	myosin XVB pseudogene	-2.44425	1.09e-06
8018558	ACOX1	acyl-CoA oxidase 1, palmitoyl	-3.05049	1.09e-06
7957665	ELK3	ELK3, ETS-domain protein (SRF accessory protein 2)	2.53668	1.11e-06
7949344	NAALADL1	N-acetylated alpha-linked acidic dipeptidase-like 1	-2.92068	1.14e-06
8096070	BMP3	bone morphogenetic protein 3	-10.5981	1.14e-06
8157153	PALM2-AKAP2 / AKAP2 / PALM2	paralemmin 2 / A kinase (PRKA) anchor protein 2 / PALM2-AKAP2 readthrough	2.0476	1.15e-06
8013523	---	---	-2.405	1.15e-06
7925436	---	---	-2.6215	1.15e-06
8021584	SERPINB5	serpin peptidase inhibitor, clade B (ovalbumin), member 5	11.5368	1.15e-06
8124650	UBD	ubiquitin D	5.28627	1.15e-06
8178295	UBD	ubiquitin D	5.04635	1.15e-06
7972750	COL4A1	collagen, type IV, alpha 1	3.17969	1.15e-06
7940643	ASRGL1	asparaginase like 1	2.19317	1.15e-06
8177851	C6orf136	chromosome 6 open reading frame 136	-2.06428	1.15e-06
8179167	C6orf136	chromosome 6 open reading frame 136	-2.06428	1.15e-06
7953303	PLEKHG6	pleckstrin homology domain containing, family G (with RhoGef domain) member 6	-2.70559	1.15e-06
8114536	TMEM173	transmembrane protein 173	2.28281	1.16e-06
7919984	SELENBP1	selenium binding protein 1	-3.19525	1.16e-06
7918622	SLC16A1	solute carrier family 16, member 1 (monocarboxylic acid transporter 1)	-5.44499	1.16e-06
7981601	---	---	4.65809	1.18e-06
8155898	PCSK5	proprotein convertase subtilisin/kexin type 5	-3.08195	1.2e-06
8043423	---	---	5.21167	1.22e-06
7974851	HIF1A	hypoxia inducible factor 1, alpha subunit (basic helix-loop-helix transcription factor)	2.21156	1.22e-06
7907893	MR1	major histocompatibility complex, class I-related	2.14059	1.22e-06
8172254	CXorf36	chromosome X open reading frame 36	2.13851	1.22e-06
7902023	RAVER2	ribonucleoprotein, PTB-binding 2	-2.70073	1.22e-06
7948444	TCN1	transcobalamin I (vitamin B12 binding protein, R binder family)	10.2552	1.24e-06
8105348	GPX8	glutathione peroxidase 8 (putative)	2.70541	1.29e-06
7929388	PLCE1	phospholipase C, epsilon 1	-2.54299	1.3e-06
8133938	CROT	carnitine O-octanoyltransferase	-3.36325	1.31e-06
7945774	SLC22A18AS	solute carrier family 22 (organic cation transporter), member 18 antisense	-2.28313	1.32e-06
8165680	---	---	-2.38541	1.35e-06
7969533	SLAIN1	SLAIN motif family, member 1	2.37863	1.35e-06
7952290	TRIM29	tripartite motif containing 29	4.94005	1.36e-06
8113796	C5orf63	chromosome 5 open reading frame 63	-2.43368	1.36e-06
7970763	FLT1	fms-related tyrosine kinase 1 (vascular endothelial growth factor/vascular permeability factor receptor)	2.72137	1.38e-06
7969330	PCDH17	protocadherin 17	2.07864	1.38e-06
7983393	SORD	sorbitol dehydrogenase	2.18279	1.39e-06
7903119	ABCD3	ATP-binding cassette, sub-family D (ALD), member 3	-2.0824	1.43e-06
8167965	MSN	moesin	3.38241	1.44e-06
8125537	HLA-DMA	major histocompatibility complex, class II, DM alpha	2.99019	1.44e-06
8002370	ST3GAL2	ST3 beta-galactoside alpha-2,3-sialyltransferase 2	2.56442	1.47e-06
8092073	EIF5A2	eukaryotic translation initiation factor 5A2	2.15555	1.47e-06
8006237	LOC400590	uncharacterized LOC400590	-2.31934	1.47e-06
8018449	UNC13D	unc-13 homolog D (C. elegans)	2.02988	1.48e-06
8060988	BTBD3	BTB (POZ) domain containing 3	-2.17411	1.49e-06
8178884	HLA-DMA	major histocompatibility complex, class II, DM alpha	3.03775	1.53e-06
8180086	HLA-DMA	major histocompatibility complex, class II, DM alpha	3.03775	1.53e-06
8054722	IL1B	interleukin 1, beta	11.1954	1.55e-06
7923991	PLXNA2	plexin A2	-2.01574	1.55e-06
7949971	CPT1A	carnitine palmitoyltransferase 1A (liver)	-2.63071	1.55e-06
7931852	TUBAL3	tubulin, alpha-like 3	-3.91269	1.55e-06
8163505	HDHD3	haloacid dehalogenase-like hydrolase domain containing 3	-2.06957	1.56e-06
8014025	TMIGD1	transmembrane and immunoglobulin domain containing 1	-13.1902	1.61e-06
7911341	---	---	-2.58333	1.62e-06
7981290	WARS	tryptophanyl-tRNA synthetase	3.83692	1.62e-06
7970392	---	---	-6.04295	1.63e-06
8112007	EMB	embigin	2.56401	1.63e-06
8147837	ZFPM2	zinc finger protein, multitype 2	2.48686	1.63e-06
8101086	NAAA	N-acylethanolamine acid amidase	-2.5269	1.63e-06
8111430	AMACR	alpha-methylacyl-CoA racemase	-2.8968	1.63e-06
7908917	BTG2	BTG family, member 2	2.31632	1.65e-06
7903162	TMEM56 / TMEM56-RWDD3	transmembrane protein 56 / TMEM56-RWDD3 readthrough	-3.55082	1.67e-06
7944765	---	---	-2.6151	1.67e-06
7920552	KCNN3	potassium intermediate/small conductance calcium-activated channel, subfamily N, member 3	2.28374	1.67e-06
8078386	GPD1L	glycerol-3-phosphate dehydrogenase 1-like	-2.13477	1.67e-06
8140840	STEAP4	STEAP family member 4	5.16372	1.7e-06
8057744	STAT1	signal transducer and activator of transcription 1, 91kDa	2.56631	1.7e-06
7919055	HMGCS2	3-hydroxy-3-methylglutaryl-CoA synthase 2 (mitochondrial)	-24.7688	1.7e-06
8136095	AHCYL2	adenosylhomocysteinase-like 2	-2.01884	1.71e-06
8150076	DUSP4	dual specificity phosphatase 4	2.45149	1.72e-06
7962895	FKBP11	FK506 binding protein 11, 19 kDa	2.19662	1.74e-06
8086185	PLCD1	phospholipase C, delta 1	-3.75519	1.82e-06
8107673	GRAMD3	GRAM domain containing 3	-2.25247	1.83e-06
7915056	EPHA10	EPH receptor A10	-2.40845	1.83e-06
8053484	ST3GAL5	ST3 beta-galactoside alpha-2,3-sialyltransferase 5	2.12409	1.86e-06
8093219	BDH1	3-hydroxybutyrate dehydrogenase, type 1	-2.0473	1.86e-06
7920128	S100A11	S100 calcium binding protein A11	2.09226	1.88e-06
8001800	CDH11	cadherin 11, type 2, OB-cadherin (osteoblast)	3.17125	1.91e-06
8107194	C5orf30	chromosome 5 open reading frame 30	-2.24534	1.91e-06
8059905	COL6A3	collagen, type VI, alpha 3	3.68991	1.96e-06
7960117	PXMP2	peroxisomal membrane protein 2, 22kDa	-2.33523	1.97e-06
7902367	ACADM	acyl-CoA dehydrogenase, C-4 to C-12 straight chain	-2.18305	1.98e-06
7896695	---	---	3.9909	2e-06
8073062	APOBEC3B	apolipoprotein B mRNA editing enzyme, catalytic polypeptide-like 3B	-5.53336	2.02e-06
7988467	FBN1	fibrillin 1	2.87362	2.06e-06
8047702	ICOS	inducible T-cell co-stimulator	4.09935	2.07e-06
7912145	TNFRSF9	tumor necrosis factor receptor superfamily, member 9	4.73189	2.1e-06
7960464	VWF	von Willebrand factor	3.20207	2.1e-06
8035842	ZNF91	zinc finger protein 91	-2.66175	2.11e-06
8105040	OSMR	oncostatin M receptor	4.84814	2.21e-06
7921237	FCRL5	Fc receptor-like 5	4.09108	2.21e-06
7902565	LPHN2	latrophilin 2	3.95228	2.21e-06
7912706	EPHA2	EPH receptor A2	2.93284	2.21e-06
7921344	ELL2	elongation factor, RNA polymerase II, 2	2.47517	2.26e-06
7965681	IKBIP	IKBKB interacting protein	2.05038	2.3e-06
7907439	PRDX6	peroxiredoxin 6	-2.49943	2.3e-06
8016718	CHAD	chondroadherin	-2.78049	2.3e-06
8122099	ENPP1	ectonucleotide pyrophosphatase/phosphodiesterase 1	-3.30145	2.3e-06
7896722	---	---	2.64872	2.31e-06
8180240	---	---	-2.16409	2.32e-06
8127534	MB21D1	Mab-21 domain containing 1	2.4749	2.33e-06
8145532	EPHX2	epoxide hydrolase 2, cytoplasmic	-3.0125	2.33e-06
8141661	---	---	-2.01975	2.34e-06
8092348	LAMP3	lysosomal-associated membrane protein 3	3.18249	2.34e-06
8134263	COL1A2	collagen, type I, alpha 2	3.16234	2.34e-06
8043431	---	---	3.99626	2.43e-06
7900531	GUCA2B	guanylate cyclase activator 2B (uroguanylin)	-4.60908	2.46e-06
8118345	CFB	complement factor B	5.57299	2.49e-06
7973336	MMP14	matrix metallopeptidase 14 (membrane-inserted)	2.11412	2.49e-06
8155442	AQP7	aquaporin 7	-2.13543	2.49e-06
8013536	NOS2	nitric oxide synthase 2, inducible	12.2878	2.51e-06
8151056	CYP7B1	cytochrome P450, family 7, subfamily B, polypeptide 1	3.18556	2.51e-06
8016168	PLCD3	phospholipase C, delta 3	-2.01042	2.55e-06
8150537	SLC20A2	solute carrier family 20 (phosphate transporter), member 2	-2.41115	2.55e-06
7910387	RHOU	ras homolog family member U	-2.60956	2.56e-06
8173825	RPS6KA6	ribosomal protein S6 kinase, 90kDa, polypeptide 6	-4.17782	2.57e-06
8178115	CFB	complement factor B	5.71684	2.58e-06
7906400	IFI16	interferon, gamma-inducible protein 16	3.1249	2.58e-06
7941537	PACS1	phosphofurin acidic cluster sorting protein 1	2.63185	2.58e-06
8115584	CCNJL	cyclin J-like	-2.27738	2.58e-06
8138741	HOXA6	homeobox A6	-3.27418	2.58e-06
7975932	TMEM63C	transmembrane protein 63C	-4.90128	2.58e-06
8047257	SATB2-AS1	SATB2 antisense RNA 1 (non-protein coding)	-3.89804	2.68e-06
7986637	---	---	11.7063	2.69e-06
8161488	AQP7 / AQP7P1	aquaporin 7 / aquaporin 7 pseudogene 1	-2.09786	2.71e-06
7896730	---	---	4.01303	2.71e-06
8133034	---	---	-2.408	2.71e-06
7971780	NEK3	NIMA (never in mitosis gene a)-related kinase 3	-2.00321	2.71e-06
7906061	SYT11	synaptotagmin XI	2.49817	2.74e-06
7938035	TRIM22	tripartite motif containing 22	3.063	2.76e-06
7904361	FAM46C	family with sequence similarity 46, member C	2.33849	2.76e-06
8115327	SPARC	secreted protein, acidic, cysteine-rich (osteonectin)	2.88975	2.81e-06
8032789	STAP2	signal transducing adaptor family member 2	-2.05239	2.86e-06
8136652	---	---	-2.36892	2.87e-06
7919067	REG4	regenerating islet-derived family, member 4	7.50657	2.89e-06
8139207	INHBA	inhibin, beta A	3.23337	2.89e-06
8072735	APOL1	apolipoprotein L, 1	4.01012	2.94e-06
7948167	APLNR	apelin receptor	2.47806	2.96e-06
7921492	IGSF9	immunoglobulin superfamily, member 9	-2.41381	2.97e-06
8095585	SLC4A4	solute carrier family 4, sodium bicarbonate cotransporter, member 4	-2.75192	2.97e-06
8154100	VLDLR	very low density lipoprotein receptor	-3.06596	2.97e-06
8179351	CFB	complement factor B	5.40551	2.99e-06
8121768	PKIB	protein kinase (cAMP-dependent, catalytic) inhibitor beta	-3.56975	3e-06
7918558	KCND3	potassium voltage-gated channel, Shal-related subfamily, member 3	5.4155	3.01e-06
7924342	SLC30A10	solute carrier family 30, member 10	-9.38154	3.04e-06
7966003	APPL2	adaptor protein, phosphotyrosine interaction, PH domain and leucine zipper containing 2	-2.39296	3.05e-06
8042195	AHSA2	AHA1, activator of heat shock 90kDa protein ATPase homolog 2 (yeast)	-2.08566	3.07e-06
7917182	ELTD1	EGF, latrophilin and seven transmembrane domain containing 1	3.6099	3.12e-06
7942774	AQP11	aquaporin 11	-2.33262	3.13e-06
7998835	ERVK13-1	endogenous retrovirus group K13, member 1	-2.05283	3.19e-06
8110971	CMBL	carboxymethylenebutenolidase homolog (Pseudomonas)	-2.44119	3.21e-06
7992396	FAHD1	fumarylacetoacetate hydrolase domain containing 1	-2.03009	3.25e-06
8041519	FAM82A1	family with sequence similarity 82, member A1	-3.65268	3.27e-06
8045533	---	---	-3.70642	3.32e-06
7917561	GBP4	guanylate binding protein 4	4.80472	3.36e-06
8072757	CSF2RB	colony stimulating factor 2 receptor, beta, low-affinity (granulocyte-macrophage)	3.15645	3.38e-06
8055952	NR4A2	nuclear receptor subfamily 4, group A, member 2	6.89922	3.39e-06
8016735	LINC00483	long intergenic non-protein coding RNA 483	-3.11089	3.39e-06
8099612	GPR125	G protein-coupled receptor 125	-2.3356	3.42e-06
8026047	JUNB	jun B proto-oncogene	2.19234	3.43e-06
8075910	RAC2	ras-related C3 botulinum toxin substrate 2 (rho family, small GTP binding protein Rac2)	3.56132	3.47e-06
7933982	PBLD	phenazine biosynthesis-like protein domain containing	-4.75506	3.48e-06
7952205	MCAM	melanoma cell adhesion molecule	2.67431	3.55e-06
7927964	SRGN	serglycin	3.20214	3.57e-06
8082003	EAF2	ELL associated factor 2	2.22343	3.57e-06
7902553	IFI44	interferon-induced protein 44	2.07186	3.57e-06
8098084	ETFDH	electron-transferring-flavoprotein dehydrogenase	-3.36716	3.57e-06
7940299	MS4A12	membrane-spanning 4-domains, subfamily A, member 12	-4.73929	3.58e-06
7916984	MIR186	microRNA 186	-2.70338	3.63e-06
7922994	FAM5C	family with sequence similarity 5, member C	-4.80561	3.63e-06
8069508	---	---	-2.28527	3.67e-06
8089835	FSTL1	follistatin-like 1	3.19227	3.68e-06
8016646	COL1A1	collagen, type I, alpha 1	3.19694	3.78e-06
8053406	RETSAT	retinol saturase (all-trans-retinol 13,14-reductase)	-2.04043	3.81e-06
8001104	---	---	3.3886	3.84e-06
7994292	IL21R	interleukin 21 receptor	2.41808	3.88e-06
8120315	TINAG	tubulointerstitial nephritis antigen	-3.09275	3.89e-06
7985662	PDE8A	phosphodiesterase 8A	-2.10845	3.9e-06
8160452	CDKN2B	cyclin-dependent kinase inhibitor 2B (p15, inhibits CDK4)	-3.05645	3.95e-06
8115147	CD74	CD74 molecule, major histocompatibility complex, class II invariant chain	2.47699	3.98e-06
7974835	PRKCH	protein kinase C, eta	2.3348	3.98e-06
8121212	---	---	-2.22058	4.05e-06
8154295	IL33	interleukin 33	3.41835	4.06e-06
7933619	SGMS1	sphingomyelin synthase 1	2.00497	4.06e-06
7896709	---	---	5.55233	4.09e-06
8020110	RAB31	RAB31, member RAS oncogene family	2.74882	4.1e-06
8057719	HIBCH	3-hydroxyisobutyryl-CoA hydrolase	-2.24038	4.16e-06
7997491	HSD17B2	hydroxysteroid (17-beta) dehydrogenase 2	-3.54336	4.18e-06
7920875	SCARNA4	small Cajal body-specific RNA 4	2.00441	4.2e-06
8097973	GUCY1B3	guanylate cyclase 1, soluble, beta 3	2.88238	4.26e-06
8148149	ZHX2	zinc fingers and homeoboxes 2	2.11436	4.26e-06
7976425	OTUB2	OTU domain, ubiquitin aldehyde binding 2	2.07524	4.26e-06
7996569	---	---	-7.06713	4.27e-06
8160670	AQP3	aquaporin 3 (Gill blood group)	2.01073	4.33e-06
8155554	AQP7	aquaporin 7	-2.06659	4.33e-06
8163629	TNFSF8	tumor necrosis factor (ligand) superfamily, member 8	2.77653	4.34e-06
8042270	UGP2	UDP-glucose pyrophosphorylase 2	-2.1731	4.34e-06
7964316	MYO1A	myosin IA	-2.50796	4.39e-06
7905406	CGN	cingulin	-2.0448	4.43e-06
7955441	METTL7A	methyltransferase like 7A	-2.07984	4.43e-06
8149774	LOXL2	lysyl oxidase-like 2	3.05831	4.44e-06
8021470	PMAIP1	phorbol-12-myristate-13-acetate-induced protein 1	2.44334	4.44e-06
8002556	TAT	tyrosine aminotransferase	-2.23492	4.44e-06
8002322	PDXDC2P	pyridoxal-dependent decarboxylase domain containing 2, pseudogene	-2.39901	4.44e-06
7981740	---	---	3.00904	4.48e-06
8155849	ANXA1	annexin A1	2.98663	4.48e-06
8004152	WSCD1	WSC domain containing 1	-2.19396	4.49e-06
8019643	---	---	4.04618	4.5e-06
8043476	---	---	3.45695	4.51e-06
8151042	TTPA	tocopherol (alpha) transfer protein	-2.02257	4.53e-06
8115261	CCDC69	coiled-coil domain containing 69	2.62041	4.55e-06
8020349	---	---	-2.90258	4.61e-06
7952056	CD3D	CD3d molecule, delta (CD3-TCR complex)	2.15775	4.67e-06
8071136	PEX26	peroxisomal biogenesis factor 26	-2.01774	4.68e-06
8130739	RPS6KA2	ribosomal protein S6 kinase, 90kDa, polypeptide 2	2.13019	4.71e-06
7928429	PLAU	plasminogen activator, urokinase	3.71666	4.74e-06
8043621	ARID5A	AT rich interactive domain 5A (MRF1-like)	2.1649	4.83e-06
7999634	NPIP / PKD1P1	nuclear pore complex interacting protein family, member A1 / polycystic kidney disease 1 (autosomal dominant) pseudogene 1	-2.26367	4.99e-06
8102362	TIFA	TRAF-interacting protein with forkhead-associated domain	2.01946	5e-06
7960744	C1R	complement component 1, r subcomponent	3.2777	5.01e-06
7921652	SLAMF1	signaling lymphocytic activation molecule family member 1	2.85902	5.01e-06
8018864	SOCS3	suppressor of cytokine signaling 3	4.8795	5.12e-06
7919815	CTSK	cathepsin K	4.37127	5.12e-06
8162236	SEMA4D	sema domain, immunoglobulin domain (Ig), transmembrane domain (TM) and short cytoplasmic domain, (semaphorin) 4D	2.29792	5.12e-06
8071597	IGLL5 / LOC96610	immunoglobulin lambda-like polypeptide 5 / BMS1 homolog, ribosome assembly protein (yeast) pseudogene	2.97565	5.42e-06
8045289	RHOQ	ras homolog family member Q	2.03197	5.42e-06
7976012	NRXN3	neurexin 3	2.25551	5.48e-06
8123739	NRN1	neuritin 1	2.01914	5.48e-06
8106354	IQGAP2	IQ motif containing GTPase activating protein 2	-2.23576	5.48e-06
8171136	P2RY8	purinergic receptor P2Y, G-protein coupled, 8	3.52899	5.51e-06
8177026	P2RY8	purinergic receptor P2Y, G-protein coupled, 8	3.52899	5.51e-06
8063115	MMP9	matrix metallopeptidase 9 (gelatinase B, 92kDa gelatinase, 92kDa type IV collagenase)	6.32853	5.57e-06
8044574	IL1RN	interleukin 1 receptor antagonist	6.32792	5.57e-06
7995829	MT1H	metallothionein 1H	-3.8155	5.57e-06
8025601	ICAM1	intercellular adhesion molecule 1	4.17484	5.61e-06
8007931	ITGB3	integrin, beta 3 (platelet glycoprotein IIIa, antigen CD61)	2.16958	5.66e-06
8004081	ZFP3	zinc finger protein 3 homolog (mouse)	-2.06473	5.67e-06
8169263	VSIG1	V-set and immunoglobulin domain containing 1	8.0271	5.68e-06
7952268	THY1	Thy-1 cell surface antigen	4.37061	5.68e-06
7959220	ACADS	acyl-CoA dehydrogenase, C-2 to C-3 short chain	-2.7988	5.68e-06
7981718	---	---	3.23948	5.71e-06
8055202	---	---	-2.54244	5.71e-06
7996022	CCL22	chemokine (C-C motif) ligand 22	2.58635	5.71e-06
8141676	MOGAT3	monoacylglycerol O-acyltransferase 3	-2.1994	5.71e-06
7954997	ANO6	anoctamin 6	3.04366	5.73e-06
8140971	SAMD9L	sterile alpha motif domain containing 9-like	2.66571	5.73e-06
8131944	NFE2L3	nuclear factor (erythroid-derived 2)-like 3	2.21962	5.73e-06
7951284	MMP3	matrix metallopeptidase 3 (stromelysin 1, progelatinase)	22.991	5.81e-06
7919340	GJA5	gap junction protein, alpha 5, 40kDa	2.0581	5.81e-06
8158167	LCN2	lipocalin 2	14.4864	5.92e-06
8006531	SLFN5	schlafen family member 5	3.02496	5.92e-06
7987405	RASGRP1	RAS guanyl releasing protein 1 (calcium and DAG-regulated)	2.8939	5.96e-06
7915787	PIK3R3	phosphoinositide-3-kinase, regulatory subunit 3 (gamma)	2.11303	5.96e-06
8110932	SEMA5A	sema domain, seven thrombospondin repeats (type 1 and type 1-like), transmembrane domain (TM) and short cytoplasmic domain, (semaphorin) 5A	-2.31806	5.96e-06
7932765	MPP7	membrane protein, palmitoylated 7 (MAGUK p55 subfamily member 7)	-2.46329	5.96e-06
8008263	PDK2	pyruvate dehydrogenase kinase, isozyme 2	-2.77024	5.96e-06
7992893	---	---	-3.69865	5.99e-06
7962884	RND1	Rho family GTPase 1	3.71416	5.99e-06
7926403	TMEM236	transmembrane protein 236	-4.54452	5.99e-06
7926445	TMEM236	transmembrane protein 236	-4.54452	5.99e-06
8132439	C7orf10	chromosome 7 open reading frame 10	-2.70102	6.03e-06
8089771	CD80	CD80 molecule	2.66151	6.08e-06
8100760	UGT2A3	UDP glucuronosyltransferase 2 family, polypeptide A3	-14.3046	6.08e-06
7969986	TNFSF13B	tumor necrosis factor (ligand) superfamily, member 13b	2.58579	6.09e-06
7894089	---	---	-2.52058	6.11e-06
8129573	MOXD1	monooxygenase, DBH-like 1	2.79452	6.11e-06
8118548	HLA-DRA	major histocompatibility complex, class II, DR alpha	2.5828	6.12e-06
8083850	---	---	-2.41513	6.14e-06
8114511	MZB1	marginal zone B and B1 cell-specific protein	3.68363	6.14e-06
7945371	IFITM3	interferon induced transmembrane protein 3	2.86939	6.14e-06
8152988	SLA	Src-like-adaptor	2.60354	6.14e-06
7966839	VSIG10	V-set and immunoglobulin domain containing 10	-2.02779	6.2e-06
7929511	ENTPD1	ectonucleoside triphosphate diphosphohydrolase 1	3.25263	6.29e-06
8180303	---	---	15.7195	6.43e-06
8179481	HLA-DRA	major histocompatibility complex, class II, DR alpha	2.6103	6.45e-06
8155946	VPS13A	vacuolar protein sorting 13 homolog A (S. cerevisiae)	-2.01698	6.45e-06
8013259	---	---	2.01303	6.5e-06
8169210	CLDN2	claudin 2	2.30778	6.52e-06
8135480	DNAJB9	DnaJ (Hsp40) homolog, subfamily B, member 9	2.17698	6.52e-06
8140984	HEPACAM2	HEPACAM family member 2	-3.20855	6.74e-06
8152522	ENPP2	ectonucleotide pyrophosphatase/phosphodiesterase 2	3.64344	6.77e-06
8058091	SATB2	SATB homeobox 2	-2.16287	6.77e-06
8043360	---	---	4.3688	6.78e-06
8094938	NIPAL1	NIPA-like domain containing 1	-2.12002	6.84e-06
7963786	ITGA5	integrin, alpha 5 (fibronectin receptor, alpha polypeptide)	4.02035	6.88e-06
8083839	GPR160	G protein-coupled receptor 160	-2.30353	6.88e-06
8101126	CXCL10	chemokine (C-X-C motif) ligand 10	7.51999	6.89e-06
8024111	CNN2	calponin 2	2.12956	6.89e-06
7924773	CDC42BPA	CDC42 binding protein kinase alpha (DMPK-like)	-2.00014	6.93e-06
8126153	KCNK5	potassium channel, subfamily K, member 5	-2.17455	6.93e-06
7974363	PTGDR	prostaglandin D2 receptor (DP)	-2.75772	6.94e-06
7923547	CHI3L1	chitinase 3-like 1 (cartilage glycoprotein-39)	18.0164	7.11e-06
7922200	SELP	selectin P (granule membrane protein 140kDa, antigen CD62)	4.73308	7.13e-06
8116559	IRF4	interferon regulatory factor 4	3.44962	7.14e-06
8165682	---	---	-2.12637	7.16e-06
8178193	HLA-DRA	major histocompatibility complex, class II, DR alpha	2.59601	7.18e-06
8043468	---	---	4.89301	7.22e-06
8113577	TRIM36	tripartite motif containing 36	-2.35372	7.22e-06
7939383	PRR5L	proline rich 5 like	-2.07439	7.33e-06
8081799	TIGIT	T cell immunoreceptor with Ig and ITIM domains	2.26513	7.34e-06
7972557	GPR183	G protein-coupled receptor 183	3.20873	7.37e-06
7994123	CHP2	calcineurin-like EF hand protein 2	-9.05093	7.37e-06
7999909	GPRC5B	G protein-coupled receptor, family C, group 5, member B	2.42307	7.39e-06
8090591	PLXND1	plexin D1	2.04173	7.41e-06
8165700	---	---	-2.27356	7.42e-06
8092726	CLDN1	claudin 1	5.22202	7.42e-06
7972016	---	---	-4.30595	7.5e-06
8156358	---	---	-2.97016	7.55e-06
7903393	S1PR1	sphingosine-1-phosphate receptor 1	2.20608	7.55e-06
8041225	EHD3	EH-domain containing 3	2.45657	7.6e-06
8043470	---	---	5.35891	7.92e-06
8091861	---	---	-4.04182	7.92e-06
8059642	SLC16A14	solute carrier family 16, member 14 (monocarboxylic acid transporter 14)	2.66653	7.92e-06
7898057	PDPN	podoplanin	2.62617	7.92e-06
7962312	ABCD2	ATP-binding cassette, sub-family D (ALD), member 2	2.09844	7.92e-06
8094625	KLHL5	kelch-like 5 (Drosophila)	3.44925	7.95e-06
8100994	CXCL2	chemokine (C-X-C motif) ligand 2	5.0577	7.98e-06
8043449	---	---	4.90811	8.13e-06
8088247	ARHGEF3	Rho guanine nucleotide exchange factor (GEF) 3	2.12222	8.15e-06
8125512	TAP1	transporter 1, ATP-binding cassette, sub-family B (MDR/TAP)	2.49914	8.2e-06
8178867	TAP1	transporter 1, ATP-binding cassette, sub-family B (MDR/TAP)	2.49914	8.2e-06
8180061	TAP1	transporter 1, ATP-binding cassette, sub-family B (MDR/TAP)	2.49914	8.2e-06
7930074	NFKB2	nuclear factor of kappa light polypeptide gene enhancer in B-cells 2 (p49/p100)	2.07256	8.2e-06
7991335	ANPEP	alanyl (membrane) aminopeptidase	-8.06355	8.2e-06
7923700	LRRN2	leucine rich repeat neuronal 2	-2.19274	8.21e-06
8081925	NR1I2	nuclear receptor subfamily 1, group I, member 2	-2.36153	8.21e-06
7980152	LTBP2	latent transforming growth factor beta binding protein 2	2.49257	8.25e-06
8100541	IGFBP7	insulin-like growth factor binding protein 7	2.45664	8.37e-06
7898249	SLC25A34	solute carrier family 25, member 34	-2.30227	8.43e-06
7984112	RAB8B	RAB8B, member RAS oncogene family	2.39805	8.44e-06
7983890	POLR2M / GCOM1 / MYZAP	polymerase (RNA) II (DNA directed) polypeptide M / GRINL1A complex locus 1 / myocardial zonula adherens protein	-2.36586	8.48e-06
7925525	CEP170	centrosomal protein 170kDa	2.55432	8.49e-06
8041206	LBH	limb bud and heart development homolog (mouse)	2.60114	8.57e-06
8135955	CALU	calumenin	2.25037	8.57e-06
7907222	PRRX1	paired related homeobox 1	4.3117	8.6e-06
8149071	ANGPT2	angiopoietin 2	2.33141	8.6e-06
8096808	CCDC109B	coiled-coil domain containing 109B	2.30287	8.6e-06
7970810	SLC7A1	solute carrier family 7 (cationic amino acid transporter, y+ system), member 1	2.02781	8.6e-06
7951545	EXPH5	exophilin 5	-3.33845	8.6e-06
8115099	PDGFRB	platelet-derived growth factor receptor, beta polypeptide	2.79982	8.62e-06
7991234	MFGE8	milk fat globule-EGF factor 8 protein	2.0235	8.62e-06
7997166	LOC100127951	ISPF6484	-2.27933	8.62e-06
8043459	---	---	2.46099	8.65e-06
8161568	---	---	2.39066	8.69e-06
8095680	IL8	interleukin 8	7.78297	8.69e-06
8020141	APCDD1	adenomatosis polyposis coli down-regulated 1	2.40682	8.73e-06
8020090	TWSG1	twisted gastrulation homolog 1 (Drosophila)	2.36203	8.83e-06
7896698	---	---	2.95861	8.88e-06
8101893	ADH1C	alcohol dehydrogenase 1C (class I), gamma polypeptide	-5.15712	8.97e-06
7921873	FCGR3A / FCGR3B	Fc fragment of IgG, low affinity IIIa, receptor (CD16a) / Fc fragment of IgG, low affinity IIIb, receptor (CD16b)	5.00735	9.11e-06
8047596	NBEAL1	neurobeachin-like 1	-2.11483	9.11e-06
8100393	KDR	kinase insert domain receptor (a type III receptor tyrosine kinase)	3.01648	9.14e-06
7918457	KCNA3	potassium voltage-gated channel, shaker-related subfamily, member 3	2.8947	9.23e-06
8097955	---	---	-2.18635	9.5e-06
8068697	MX2	myxovirus (influenza virus) resistance 2 (mouse)	2.78508	9.51e-06
7993478	ABCC1	ATP-binding cassette, sub-family C (CFTR/MRP), member 1	2.28162	9.51e-06
8029136	CD79A	CD79a molecule, immunoglobulin-associated alpha	7.95762	9.63e-06
8003298	SLC7A5	solute carrier family 7 (amino acid transporter light chain, L system), member 5	3.83067	9.63e-06
8160504	LRRC19	leucine rich repeat containing 19	-3.9198	9.69e-06
8122457	STX11	syntaxin 11	3.54862	9.9e-06
7901765	HOOK1	hook homolog 1 (Drosophila)	-2.22928	9.97e-06
8161444	---	---	-6.88012	9.99e-06
7951596	POU2AF1	POU class 2 associating factor 1	3.02931	1.01e-05
8138745	HOXA7	homeobox A7	-2.28933	1.01e-05
8145555	SCARA3	scavenger receptor class A, member 3	2.18766	1.02e-05
7909789	TGFB2	transforming growth factor, beta 2	2.11416	1.02e-05
8086406	SEC22C	SEC22 vesicle trafficking protein homolog C (S. cerevisiae)	2.01926	1.05e-05
7900146	ZC3H12A	zinc finger CCCH-type containing 12A	3.12735	1.06e-05
8067221	ZBP1	Z-DNA binding protein 1	2.08229	1.07e-05
8131339	FSCN1	fascin homolog 1, actin-bundling protein (Strongylocentrotus purpuratus)	2.03348	1.07e-05
8115734	LCP2	lymphocyte cytosolic protein 2 (SH2 domain containing leukocyte protein of 76kDa)	2.68642	1.08e-05
8048864	CCL20	chemokine (C-C motif) ligand 20	5.94297	1.09e-05
7958202	CHST11	carbohydrate (chondroitin 4) sulfotransferase 11	2.77502	1.09e-05
8037374	PLAUR	plasminogen activator, urokinase receptor	2.35046	1.09e-05
8100984	CXCL3	chemokine (C-X-C motif) ligand 3	2.09176	1.11e-05
8072436	INPP5J	inositol polyphosphate-5-phosphatase J	-2.13451	1.11e-05
7930194	CNNM2	cyclin M2	-2.23001	1.11e-05
8046824	FSIP2	fibrous sheath interacting protein 2	-3.59169	1.11e-05
8117415	HIST1H3E	histone cluster 1, H3e	-2.22743	1.12e-05
7921882	OLFML2B	olfactomedin-like 2B	2.48784	1.14e-05
8054513	LOC151009	uncharacterized LOC151009	-2.16958	1.14e-05
8161580	---	---	2.30821	1.15e-05
8012830	TMEM220	transmembrane protein 220	-2.57829	1.15e-05
8154233	CD274	CD274 molecule	3.7284	1.16e-05
7996331	CA7	carbonic anhydrase VII	-3.99444	1.16e-05
7981737	---	---	3.09024	1.17e-05
8043484	---	---	2.28943	1.17e-05
7894854	---	---	-2.17757	1.17e-05
7946478	DENND5A	DENN/MADD domain containing 5A	2.36812	1.17e-05
8169792	SH2D1A	SH2 domain containing 1A	2.02573	1.17e-05
8079060	VIPR1	vasoactive intestinal peptide receptor 1	-2.71658	1.17e-05
8071642	---	---	5.27967	1.18e-05
7995128	ITGAX	integrin, alpha X (complement component 3 receptor 4 subunit)	2.79242	1.18e-05
8134257	GNG11	guanine nucleotide binding protein (G protein), gamma 11	2.40265	1.18e-05
7916282	LRP8	low density lipoprotein receptor-related protein 8, apolipoprotein e receptor	2.38198	1.19e-05
8037005	TGFB1	transforming growth factor, beta 1	2.47142	1.2e-05
8088866	CNTN3	contactin 3 (plasmacytoma associated)	-3.17075	1.21e-05
8150002	FBXO16	F-box protein 16	2.06186	1.22e-05
8097692	EDNRA	endothelin receptor type A	3.90713	1.23e-05
8076515	ARFGAP3	ADP-ribosylation factor GTPase activating protein 3	2.20852	1.23e-05
8136557	TBXAS1	thromboxane A synthase 1 (platelet)	2.19108	1.23e-05
7981732	---	---	4.13185	1.24e-05
8045009	GYPC	glycophorin C (Gerbich blood group)	2.004	1.24e-05
8092473	CLCN2	chloride channel, voltage-sensitive 2	-2.16072	1.24e-05
7928695	FAM213A	family with sequence similarity 213, member A	-2.31124	1.24e-05
8041727	SLC3A1	solute carrier family 3 (cystine, dibasic and neutral amino acid transporters, activator of cystine, dibasic and neutral amino acid transport), member 1	-2.89987	1.25e-05
8178811	HLA-DRB1 / HLA-DRB3 / HLA-DRB4	major histocompatibility complex, class II, DR beta 1 / major histocompatibility complex, class II, DR beta 3 / major histocompatibility complex, class II, DR beta 4	2.36491	1.27e-05
7895831	---	---	-2.57267	1.27e-05
7909318	C4BPA	complement component 4 binding protein, alpha	5.03443	1.27e-05
7921916	RGS5	regulator of G-protein signaling 5	4.50321	1.27e-05
7969815	CLYBL	citrate lyase beta like	-2.53593	1.27e-05
8140035	---	---	-2.12676	1.28e-05
8007757	FMNL1	formin-like 1	2.05242	1.3e-05
7948274	UBE2L6	ubiquitin-conjugating enzyme E2L 6	2.16058	1.32e-05
8147206	RIPK2	receptor-interacting serine-threonine kinase 2	2.14018	1.32e-05
7909306	C4BPB	complement component 4 binding protein, beta	2.88096	1.34e-05
7903227	PALMD	palmdelphin	2.15268	1.36e-05
7896728	---	---	2.99811	1.38e-05
8056860	WIPF1	WAS/WASL interacting protein family, member 1	2.88868	1.39e-05
8161563	---	---	2.27118	1.4e-05
8165709	---	---	-3.599	1.4e-05
8077441	BHLHE40	basic helix-loop-helix family, member e40	2.54275	1.4e-05
8104601	BASP1	brain abundant, membrane attached signal protein 1	2.33871	1.4e-05
7923978	CD34	CD34 molecule	2.80802	1.43e-05
8043474	---	---	2.44513	1.44e-05
8115490	ADAM19	ADAM metallopeptidase domain 19	2.93282	1.44e-05
8058477	KLF7	Kruppel-like factor 7 (ubiquitous)	2.16444	1.44e-05
8053713	---	---	3.02836	1.46e-05
8112731	F2RL2	coagulation factor II (thrombin) receptor-like 2	3.21727	1.46e-05
8047062	C2orf88	chromosome 2 open reading frame 88	-2.27132	1.46e-05
8001102	---	---	2.57991	1.47e-05
8146687	ADHFE1	alcohol dehydrogenase, iron containing, 1	-2.02041	1.47e-05
8043465	---	---	2.54997	1.48e-05
8063437	TSHZ2	teashirt zinc finger homeobox 2	2.20096	1.48e-05
8105077	CARD6	caspase recruitment domain family, member 6	2.57539	1.5e-05
7917576	GBP5	guanylate binding protein 5	4.20359	1.51e-05
7900426	SMAP2	small ArfGAP2	2.27505	1.55e-05
8113602	CCDC112	coiled-coil domain containing 112	-2.01262	1.55e-05
8022338	GPR125	G protein-coupled receptor 125	-2.40479	1.56e-05
8066848	PREX1	phosphatidylinositol-3,4,5-trisphosphate-dependent Rac exchange factor 1	2.30981	1.59e-05
8131550	SCIN	scinderin	-2.7298	1.6e-05
7903358	VCAM1	vascular cell adhesion molecule 1	4.77098	1.62e-05
7909214	RASSF5	Ras association (RalGDS/AF-6) domain family member 5	2.64991	1.62e-05
7899394	THEMIS2	thymocyte selection associated family member 2	2.93489	1.63e-05
7951271	MMP1	matrix metallopeptidase 1 (interstitial collagenase)	15.4203	1.63e-05
8092691	BCL6	B-cell CLL/lymphoma 6	2.55583	1.63e-05
8035297	PLVAP	plasmalemma vesicle associated protein	2.48442	1.63e-05
8126798	GPR116	G protein-coupled receptor 116	2.42036	1.63e-05
8063386	CEBPB	CCAAT/enhancer binding protein (C	2.05384	1.63e-05
8055980	CYTIP	cytohesin 1 interacting protein	3.12967	1.65e-05
8008289	TMEM92	transmembrane protein 92	2.31295	1.65e-05
8043363	LINC00152 / MIR4435-1HG	long intergenic non-protein coding RNA 152 / MIR4435-1 host gene (non-protein coding)	2.5821	1.68e-05
8043438	---	---	3.07623	1.69e-05
7951259	MMP10	matrix metallopeptidase 10 (stromelysin 2)	4.45637	1.69e-05
8065359	CD93	CD93 molecule	2.71888	1.7e-05
8124798	PPP1R18	protein phosphatase 1, regulatory subunit 18	2.18359	1.7e-05
8161371	MEP1A	meprin A, alpha (PABA peptide hydrolase)	-2.81579	1.71e-05
8158627	NCS1	neuronal calcium sensor 1	2.31076	1.71e-05
8059538	SLC19A3	solute carrier family 19, member 3	-2.93807	1.71e-05
8028955	CYP2B7P1	cytochrome P450, family 2, subfamily B, polypeptide 7 pseudogene 1	-7.3573	1.71e-05
8151629	---	---	-2.09395	1.72e-05
7914127	IFI6	interferon, alpha-inducible protein 6	2.91628	1.72e-05
8131957	SNX10	sorting nexin 10	2.75351	1.72e-05
8027778	FXYD5	FXYD domain containing ion transport regulator 5	2.18583	1.72e-05
7968789	RGCC	regulator of cell cycle	2.1245	1.72e-05
8014233	SLFN11	schlafen family member 11	2.86124	1.73e-05
7930454	PDCD4	programmed cell death 4 (neoplastic transformation inhibitor)	-2.40348	1.74e-05
8144078	SHH	sonic hedgehog	2.03812	1.75e-05
8164269	ENG	endoglin	2.85985	1.78e-05
8102065	BDH2	3-hydroxybutyrate dehydrogenase, type 2	-2.09921	1.78e-05
8053690	---	---	2.93553	1.8e-05
7937612	MUC5B	mucin 5B, oligomeric mucus/gel-forming	3.55353	1.82e-05
8045287	---	---	-2.36376	1.82e-05
8105331	GZMK	granzyme K (granzyme 3; tryptase II)	4.12585	1.82e-05
8134869	PCOLCE	procollagen C-endopeptidase enhancer	3.04618	1.82e-05
8134098	CDK14	cyclin-dependent kinase 14	2.35309	1.82e-05
8046836	FSIP2	fibrous sheath interacting protein 2	-2.40818	1.82e-05
8179399	C4A / C4B / C4B_2	complement component 4A (Rodgers blood group) / complement component 4B (Chido blood group) / complement component 4B (Chido blood group), copy 2	3.95834	1.83e-05
8118409	C4A / C4B / C4B_2	complement component 4A (Rodgers blood group) / complement component 4B (Chido blood group) / complement component 4B (Chido blood group), copy 2	3.95834	1.83e-05
8118455	C4A / C4B / C4B_2	complement component 4A (Rodgers blood group) / complement component 4B (Chido blood group) / complement component 4B (Chido blood group), copy 2	3.95834	1.83e-05
8146934	LY96	lymphocyte antigen 96	2.88676	1.83e-05
8094988	CWH43	cell wall biogenesis 43 C-terminal homolog (S. cerevisiae)	-5.28496	1.83e-05
8087935	NT5DC2	5'-nucleotidase domain containing 2	2.06951	1.85e-05
7942061	---	---	-2.55044	1.86e-05
8077929	---	---	-2.20764	1.87e-05
8074944	DERL3	derlin 3	2.25812	1.89e-05
8169240	PRPS1	phosphoribosyl pyrophosphate synthetase 1	2.12496	1.89e-05
7957570	PLXNC1	plexin C1	2.1176	1.9e-05
7994826	ITGAL	integrin, alpha L (antigen CD11A (p180), lymphocyte function-associated antigen 1; alpha polypeptide)	2.69476	1.91e-05
8059650	SP110	SP110 nuclear body protein	2.37442	1.91e-05
8031223	LILRB1	leukocyte immunoglobulin-like receptor, subfamily B (with TM and ITIM domains), member 1	2.27834	1.91e-05
7970569	SACS	spastic ataxia of Charlevoix-Saguenay (sacsin)	2.21859	1.91e-05
7922474	KIAA0040	KIAA0040	2.02454	1.91e-05
7995263	---	---	2.50341	1.93e-05
8045804	---	---	-2.62396	1.93e-05
7896694	---	---	2.54744	1.95e-05
7988350	DUOX2	dual oxidase 2	32.865	1.95e-05
7944152	IL10RA	interleukin 10 receptor, alpha	2.54744	1.95e-05
8017547	ICAM2	intercellular adhesion molecule 2	2.62818	1.97e-05
7896688	---	---	2.19905	2.05e-05
8067877	ABCC13	ATP-binding cassette, sub-family C (CFTR/MRP), member 13, pseudogene	-2.23939	2.05e-05
8114213	---	---	-2.49687	2.08e-05
8079117	CCBP2	chemokine binding protein 2	-2.35715	2.1e-05
7964577	PP12719	uncharacterized LOC100653022	-2.11877	2.12e-05
8053718	---	---	20.8019	2.13e-05
8053735	---	---	2.31683	2.14e-05
8151334	MSC	musculin	2.55358	2.15e-05
7964907	PTPRR	protein tyrosine phosphatase, receptor type, R	-2.10892	2.16e-05
8043480	---	---	2.2846	2.17e-05
7911337	---	---	-2.1785	2.17e-05
7973871	---	---	-2.1785	2.17e-05
8165696	---	---	-2.1785	2.17e-05
7913824	C1orf63	chromosome 1 open reading frame 63	-2.28227	2.17e-05
8139640	DDC	dopa decarboxylase (aromatic L-amino acid decarboxylase)	-2.29615	2.17e-05
8108370	EGR1	early growth response 1	3.95279	2.18e-05
8180078	HLA-DMB	major histocompatibility complex, class II, DM beta	2.3838	2.21e-05
8017867	FAM20A	family with sequence similarity 20, member A	2.01523	2.22e-05
7944023	NXPE2	neurexophilin and PC-esterase domain family, member 2	-2.96688	2.25e-05
7953603	C1S	complement component 1, s subcomponent	3.25919	2.27e-05
8115234	ANXA6	annexin A6	2.73543	2.27e-05
7940409	CD5	CD5 molecule	2.23261	2.27e-05
7951297	MMP12	matrix metallopeptidase 12 (macrophage elastase)	8.98987	2.28e-05
7934271	PLA2G12B	phospholipase A2, group XIIB	-2.55785	2.28e-05
7932082	CCDC3	coiled-coil domain containing 3	3.18196	2.29e-05
8180257	---	---	2.12395	2.3e-05
7896337	---	---	-2.3569	2.3e-05
7933640	A1CF	APOBEC1 complementation factor	-2.30272	2.32e-05
7981728	---	---	2.32387	2.33e-05
7962083	---	---	-2.19725	2.33e-05
7898693	ALPL	alkaline phosphatase, liver/bone	4.8538	2.34e-05
8053200	DQX1	DEAQ box RNA-dependent ATPase 1	-3.12251	2.34e-05
8003578	ZG16	zymogen granule protein 16 homolog (rat)	-2.60415	2.35e-05
8141872	NAPEPLD	N-acyl phosphatidylethanolamine phospholipase D	-2.03407	2.38e-05
8102482	SEC24D	SEC24 family, member D (S. cerevisiae)	2.13043	2.4e-05
8047606	NBEAL1	neurobeachin-like 1	-2.00727	2.4e-05
7952341	CLMP	CXADR-like membrane protein	2.08682	2.42e-05
8149551	PSD3	pleckstrin and Sec7 domain containing 3	-2.32398	2.42e-05
8097256	FGF2	fibroblast growth factor 2 (basic)	2.04723	2.43e-05
8081758	GRAMD1C	GRAM domain containing 1C	-2.13159	2.43e-05
7976080	GPR65	G protein-coupled receptor 65	2.61626	2.44e-05
8180003	HLA-DRB1 / HLA-DRB3 / HLA-DRB4	major histocompatibility complex, class II, DR beta 1 / major histocompatibility complex, class II, DR beta 3 / major histocompatibility complex, class II, DR beta 4	2.38364	2.48e-05
8174692	SEPT6	septin 6	2.69039	2.48e-05
8102232	LEF1	lymphoid enhancer-binding factor 1	2.52375	2.48e-05
7981720	---	---	2.25604	2.49e-05
7902617	SAMD13	sterile alpha motif domain containing 13	-2.13548	2.49e-05
7906107	SEMA4A	sema domain, immunoglobulin domain (Ig), transmembrane domain (TM) and short cytoplasmic domain, (semaphorin) 4A	2.23459	2.5e-05
8086607	LTF	lactotransferrin	4.2306	2.52e-05
8056693	FASTKD1	FAST kinase domains 1	-2.02642	2.56e-05
7896717	---	---	3.92319	2.57e-05
8148435	WISP1	WNT1 inducible signaling pathway protein 1	2.15348	2.57e-05
8146986	HNF4G	hepatocyte nuclear factor 4, gamma	-2.31924	2.57e-05
8095005	---	---	-2.71698	2.58e-05
8105191	PARP8	poly (ADP-ribose) polymerase family, member 8	2.99572	2.58e-05
8125530	HLA-DMB	major histocompatibility complex, class II, DM beta	2.35075	2.6e-05
8123315	QKI	QKI, KH domain containing, RNA binding	2.06425	2.6e-05
8100310	---	---	-4.27846	2.63e-05
7967456	RILPL2	Rab interacting lysosomal protein-like 2	2.06939	2.65e-05
7966749	TESC	tescalcin	2.11564	2.71e-05
8093166	PIGZ	phosphatidylinositol glycan anchor biosynthesis, class Z	-2.6811	2.74e-05
8138749	HOXA9 / HOXA10-HOXA9	homeobox A9 / HOXA10-HOXA9 readthrough	-2.08833	2.75e-05
7920244	S100A8	S100 calcium binding protein A8	15.0469	2.76e-05
8042391	PLEK	pleckstrin	4.58858	2.78e-05
8072587	SLC5A1	solute carrier family 5 (sodium/glucose cotransporter), member 1	2.81513	2.78e-05
7908041	LAMC1	laminin, gamma 1 (formerly LAMB2)	2.40634	2.8e-05
7895105	---	---	-2.76171	2.81e-05
7943998	NNMT	nicotinamide N-methyltransferase	2.95074	2.85e-05
8001531	MT1G	metallothionein 1G	-3.39792	2.88e-05
8063590	PCK1	phosphoenolpyruvate carboxykinase 1 (soluble)	-7.40919	2.88e-05
8073015	KDELR3	KDEL (Lys-Asp-Glu-Leu) endoplasmic reticulum protein retention receptor 3	2.89015	2.96e-05
8102619	ANXA5	annexin A5	2.16437	3.01e-05
7919314	FMO5	flavin containing monooxygenase 5	-2.98968	3.03e-05
8011713	CXCL16	chemokine (C-X-C motif) ligand 16	2.1559	3.04e-05
7892732	---	---	-5.37813	3.07e-05
8068238	IFNAR2	interferon (alpha, beta and omega) receptor 2	2.30355	3.08e-05
7995825	MT1F	metallothionein 1F	-2.72763	3.09e-05
8062284	---	---	-2.04232	3.11e-05
8023415	TCF4	transcription factor 4	2.75593	3.13e-05
8094134	USP17L6P	ubiquitin specific peptidase 17-like family member 6, pseudogene	-2.01129	3.15e-05
7970033	COL4A2	collagen, type IV, alpha 2	2.22781	3.15e-05
7961532	ARHGDIB	Rho GDP dissociation inhibitor (GDI) beta	3.02008	3.18e-05
7943413	BIRC3	baculoviral IAP repeat containing 3	2.6518	3.22e-05
8116571	---	---	-2.14113	3.24e-05
7952490	FEZ1	fasciculation and elongation protein zeta 1 (zygin I)	2.26303	3.24e-05
7995797	MT1E	metallothionein 1E	-2.20512	3.25e-05
7896729	---	---	7.47237	3.29e-05
8095139	SRD5A3	steroid 5 alpha-reductase 3	2.6792	3.29e-05
7907297	FMO4	flavin containing monooxygenase 4	-2.49244	3.29e-05
7928882	C10orf116 / AGAP11	chromosome 10 open reading frame 116 / ankyrin repeat and GTPase domain Arf GTPase activating protein 11	-2.27757	3.3e-05
7990757	CTSH	cathepsin H	2.63856	3.32e-05
8149720	EGR3	early growth response 3	2.05907	3.32e-05
8058857	IGFBP5	insulin-like growth factor binding protein 5	4.97845	3.34e-05
7896710	---	---	3.67169	3.35e-05
8035351	JAK3	Janus kinase 3	2.62374	3.35e-05
8035304	BST2	bone marrow stromal cell antigen 2	2.32102	3.35e-05
7892831	---	---	-2.04108	3.36e-05
7922976	PTGS2	prostaglandin-endoperoxide synthase 2 (prostaglandin G/H synthase and cyclooxygenase)	6.03005	3.36e-05
7986639	---	---	4.58122	3.39e-05
8106393	F2R	coagulation factor II (thrombin) receptor	2.47208	3.39e-05
7924401	MIR215	microRNA 215	-4.33884	3.39e-05
8093950	S100P	S100 calcium binding protein P	3.85213	3.44e-05
8044700	DPP10	dipeptidyl-peptidase 10 (non-functional)	-3.74883	3.47e-05
8043433	---	---	3.18906	3.52e-05
7948493	SLC15A3	solute carrier family 15, member 3	2.15497	3.54e-05
8165752	IL3RA	interleukin 3 receptor, alpha (low affinity)	2.00109	3.55e-05
8176323	IL3RA	interleukin 3 receptor, alpha (low affinity)	2.00109	3.55e-05
7896697	---	---	3.47668	3.61e-05
7936856	CHST15	carbohydrate (N-acetylgalactosamine 4-sulfate 6-O) sulfotransferase 15	2.58737	3.61e-05
8057578	CALCRL	calcitonin receptor-like	3.00511	3.62e-05
8042830	MTHFD2	methylenetetrahydrofolate dehydrogenase (NADP+ dependent) 2, methenyltetrahydrofolate cyclohydrolase	2.00862	3.65e-05
8173745	CYSLTR1	cysteinyl leukotriene receptor 1	2.48084	3.67e-05
8104901	IL7R	interleukin 7 receptor	3.86514	3.68e-05
8064485	SIRPG	signal-regulatory protein gamma	2.01545	3.69e-05
7914184	PTAFR	platelet-activating factor receptor	2.0119	3.69e-05
7948612	FADS1	fatty acid desaturase 1	4.0183	3.7e-05
8148501	PTP4A3	protein tyrosine phosphatase type IVA, member 3	2.59593	3.7e-05
7962559	SLC38A4	solute carrier family 38, member 4	-7.58004	3.7e-05
8086540	SLC6A20	solute carrier family 6 (proline IMINO transporter), member 20	3.6541	3.72e-05
7953723	CLEC4A	C-type lectin domain family 4, member A	2.12996	3.72e-05
8152867	ASAP1	ArfGAP with SH3 domain, ankyrin repeat and PH domain 1	2.251	3.75e-05
7983910	AQP9	aquaporin 9	11.0494	3.8e-05
8014066	EVI2A	ecotropic viral integration site 2A	2.26252	3.84e-05
8081386	NFKBIZ	nuclear factor of kappa light polypeptide gene enhancer in B-cells inhibitor, zeta	2.66862	3.93e-05
7952601	ETS1	v-ets erythroblastosis virus E26 oncogene homolog 1 (avian)	2.21586	3.96e-05
8097957	GUCY1A3	guanylate cyclase 1, soluble, alpha 3	2.88755	3.98e-05
7937330	IFITM2	interferon induced transmembrane protein 2	2.58773	3.98e-05
8094743	RHOH	ras homolog family member H	3.87185	3.99e-05
8105456	SETD9	SET domain containing 9	-2.28239	3.99e-05
8115543	EBF1	early B-cell factor 1	2.6293	4.03e-05
8039013	ZNF816 / ZNF321P / ZNF816-ZNF321P	zinc finger protein 816 / zinc finger protein 321, pseudogene / ZNF816-ZNF321P readthrough	-2.1236	4.04e-05
8101874	ADH1A	alcohol dehydrogenase 1A (class I), alpha polypeptide	-2.17532	4.04e-05
7928770	CDHR1	cadherin-related family member 1	-3.43582	4.07e-05
7970455	CRYL1	crystallin, lambda 1	-2.06815	4.07e-05
7931914	IL2RA	interleukin 2 receptor, alpha	3.60186	4.1e-05
8045974	SLC4A10	solute carrier family 4, sodium bicarbonate transporter, member 10	-2.82115	4.1e-05
8043443	---	---	3.63349	4.14e-05
7956878	IRAK3	interleukin-1 receptor-associated kinase 3	4.04391	4.14e-05
7896693	---	---	2.78986	4.16e-05
7961075	CD69	CD69 molecule	2.78986	4.16e-05
7955589	NR4A1	nuclear receptor subfamily 4, group A, member 1	2.75118	4.16e-05
8072798	CYTH4	cytohesin 4	2.39535	4.18e-05
8083494	MME	membrane metallo-endopeptidase	3.11007	4.3e-05
8008172	B4GALNT2	beta-1,4-N-acetyl-galactosaminyl transferase 2	-7.625	4.3e-05
8136336	AKR1B10	aldo-keto reductase family 1, member B10 (aldose reductase)	-4.36523	4.31e-05
7977445	KIAA0125	KIAA0125	2.28962	4.34e-05
8130539	TAGAP	T-cell activation RhoGTPase activating protein	3.04383	4.4e-05
8006433	CCL2	chemokine (C-C motif) ligand 2	5.17273	4.41e-05
7902687	CYR61	cysteine-rich, angiogenic inducer, 61	4.15984	4.41e-05
7956009	METTL7B	methyltransferase like 7B	-2.36724	4.49e-05
7908553	PTPRC	protein tyrosine phosphatase, receptor type, C	3.62207	4.61e-05
7901460	GPX7	glutathione peroxidase 7	2.45822	4.61e-05
8072015	ADRBK2	adrenergic, beta, receptor kinase 2	2.33937	4.61e-05
8132013	CHN2	chimerin (chimaerin) 2	-2.0329	4.61e-05
8121588	DSE	dermatan sulfate epimerase	2.22188	4.63e-05
7960865	SLC2A3	solute carrier family 2 (facilitated glucose transporter), member 3	3.38712	4.67e-05
8056583	ABCB11	ATP-binding cassette, sub-family B (MDR/TAP), member 11	-2.20927	4.67e-05
8023598	RNF152	ring finger protein 152	-3.0406	4.67e-05
8000700	---	---	-2.35101	4.74e-05
8003599	---	---	-2.35101	4.74e-05
8099834	TLR1	toll-like receptor 1	2.303	4.74e-05
7895428	---	---	-2.66128	4.76e-05
8165866	STS	steroid sulfatase (microsomal), isozyme S	3.5429	4.76e-05
8069676	ADAMTS1	ADAM metallopeptidase with thrombospondin type 1 motif, 1	2.91645	4.76e-05
8144866	NAT2	N-acetyltransferase 2 (arylamine N-acetyltransferase)	-2.24069	4.77e-05
7896699	---	---	3.74556	4.8e-05
7964246	SNORD59B	small nucleolar RNA, C/D box 59B	-2.35899	4.84e-05
7953333	CD27	CD27 molecule	3.43714	4.86e-05
8063923	SLCO4A1	solute carrier organic anion transporter family, member 4A1	2.3513	4.86e-05
8070826	ITGB2	integrin, beta 2 (complement component 3 receptor 3 and 4 subunit)	2.83504	4.92e-05
7946977	SAA4 / SAA2-SAA4	serum amyloid A4, constitutive / SAA2-SAA4 readthrough	3.0853	4.94e-05
8100768	UGT2B10	UDP glucuronosyltransferase 2 family, polypeptide B10	-2.69242	4.94e-05
7948894	---	---	2.93232	4.96e-05
7965403	LUM	lumican	2.65091	4.98e-05
7965979	ALDH1L2	aldehyde dehydrogenase 1 family, member L2	2.29814	4.98e-05
8045563	ARHGAP15	Rho GTPase activating protein 15	2.63354	5.01e-05
8145977	PLEKHA2	pleckstrin homology domain containing, family A (phosphoinositide binding specific) member 2	2.13667	5.01e-05
7966127	SELPLG	selectin P ligand	2.34821	5.04e-05
7921625	SLAMF6	SLAM family member 6	3.94376	5.06e-05
8044346	LOC440894 / LOC151009	uncharacterized LOC440894 / uncharacterized LOC151009	-2.00801	5.07e-05
7981730	---	---	2.09895	5.07e-05
8156783	COL15A1	collagen, type XV, alpha 1	2.62198	5.1e-05
8078442	CCR4	chemokine (C-C motif) receptor 4	2.24815	5.1e-05
8063444	TSHZ2	teashirt zinc finger homeobox 2	2.10952	5.17e-05
7909371	CR1	complement component (3b/4b) receptor 1 (Knops blood group)	4.61798	5.24e-05
8014063	EVI2B	ecotropic viral integration site 2B	2.94626	5.25e-05
7954645	TSPAN11	tetraspanin 11	2.34229	5.25e-05
7906307	KIRREL	kin of IRRE like (Drosophila)	2.34119	5.25e-05
8151559	SLC10A5	solute carrier family 10 (sodium/bile acid cotransporter family), member 5	-3.07968	5.29e-05
8053741	ANKRD20A1 / ANKRD20A2 / ANKRD20A3 / ANKRD20A4	ankyrin repeat domain 20 family, member A1 / ankyrin repeat domain 20 family, member A2 / ankyrin repeat domain 20 family, member A3 / ankyrin repeat domain 20 family, member A4	-2.66037	5.34e-05
8044813	TMEM37	transmembrane protein 37	-2.91645	5.37e-05
7893250	---	---	-2.62122	5.38e-05
8143643	TPK1	thiamin pyrophosphokinase 1	2.2701	5.42e-05
7908610	---	---	-3.0736	5.45e-05
8161415	---	---	-3.13909	5.45e-05
7993267	TNFRSF17	tumor necrosis factor receptor superfamily, member 17	2.90533	5.48e-05
7994615	ZG16	zymogen granule protein 16 homolog (rat)	-2.48701	5.48e-05
8150889	SDR16C5	short chain dehydrogenase/reductase family 16C, member 5	2.21342	5.54e-05
8089911	HCLS1	hematopoietic cell-specific Lyn substrate 1	2.38622	5.56e-05
8005064	ARHGAP44	Rho GTPase activating protein 44	-2.0704	5.6e-05
8090018	PARP9	poly (ADP-ribose) polymerase family, member 9	2.05736	5.62e-05
8154692	TEK	TEK tyrosine kinase, endothelial	2.05612	5.62e-05
8153959	DOCK8	dedicator of cytokinesis 8	2.48642	5.65e-05
8073088	APOBEC3G	apolipoprotein B mRNA editing enzyme, catalytic polypeptide-like 3G	2.59608	5.7e-05
8117034	GMPR	guanosine monophosphate reductase	2.56839	5.72e-05
7990818	BCL2A1	BCL2-related protein A1	3.18869	5.75e-05
7981724	---	---	2.12024	5.77e-05
8127145	ELOVL5	ELOVL fatty acid elongase 5	3.18591	5.87e-05
7940028	SERPING1	serpin peptidase inhibitor, clade G (C1 inhibitor), member 1	3.06169	5.89e-05
8154491	ADAMTSL1	ADAMTS-like 1	-2.26217	5.92e-05
8081537	TRAT1	T cell receptor associated transmembrane adaptor 1	2.26205	6e-05
8081288	TMEM45A	transmembrane protein 45A	2.32872	6.05e-05
7951807	CADM1	cell adhesion molecule 1	2.19808	6.05e-05
8059081	SLC23A3	solute carrier family 23 (nucleobase transporters), member 3	-2.32618	6.09e-05
7981722	---	---	2.03244	6.11e-05
8088919	ROBO1	roundabout, axon guidance receptor, homolog 1 (Drosophila)	3.2773	6.11e-05
8138553	FAM126A	family with sequence similarity 126, member A	2.20657	6.11e-05
8013319	GRAP	GRB2-related adaptor protein	2.11425	6.11e-05
8149927	CLU	clusterin	3.9373	6.12e-05
7973867	---	---	-2.61376	6.24e-05
8084630	LOC344887	NmrA-like family domain containing 1 pseudogene	-3.03201	6.34e-05
7937802	CD81	CD81 molecule	2.04988	6.4e-05
7944179	CD3E	CD3e molecule, epsilon (CD3-TCR complex)	2.30915	6.47e-05
7964757	RBMS1	RNA binding motif, single stranded interacting protein 1	2.41438	6.52e-05
7953737	CLEC6A	C-type lectin domain family 6, member A	3.19346	6.53e-05
7896712	---	---	8.76496	6.54e-05
8136115	FAM40B	family with sequence similarity 40, member B	2.40928	6.58e-05
8092523	EHHADH	enoyl-CoA, hydratase/3-hydroxyacyl CoA dehydrogenase	-2.20836	6.58e-05
8150186	RNF122	ring finger protein 122	2.12712	6.65e-05
8113666	SEMA6A	sema domain, transmembrane domain (TM), and cytoplasmic domain, (semaphorin) 6A	-2.11729	6.76e-05
8054517	LOC440894	uncharacterized LOC440894	-2.06354	6.77e-05
7896691	---	---	2.38573	6.77e-05
8056201	RBMS1	RNA binding motif, single stranded interacting protein 1	2.52039	6.77e-05
8075886	IL2RB	interleukin 2 receptor, beta	2.38573	6.77e-05
8146863	SULF1	sulfatase 1	3.21022	6.9e-05
8172531	PRAF2	PRA1 domain family, member 2	2.19794	6.9e-05
7924403	MIR194-1	microRNA 194-1	-3.51085	6.93e-05
8033257	C3	complement component 3	7.02747	6.94e-05
8147344	PDP1	pyruvate dehyrogenase phosphatase catalytic subunit 1	2.55247	6.99e-05
8160823	CNTFR	ciliary neurotrophic factor receptor	-3.67311	7.02e-05
8155493	---	---	-3.01776	7.02e-05
8155519	---	---	-3.01776	7.02e-05
8155567	---	---	-3.01776	7.02e-05
8161429	---	---	-3.01776	7.02e-05
8161440	---	---	-3.01776	7.02e-05
7957260	GLIPR1	GLI pathogenesis-related 1	2.59077	7.02e-05
8121794	SMPDL3A	sphingomyelin phosphodiesterase, acid-like 3A	-2.1285	7.02e-05
8168524	P2RY10	purinergic receptor P2Y, G-protein coupled, 10	3.38055	7.11e-05
7945132	FLI1	Friend leukemia virus integration 1	2.39821	7.18e-05
8091402	TM4SF18	transmembrane 4 L six family member 18	2.77479	7.22e-05
7932094	PHYH	phytanoyl-CoA 2-hydroxylase	-2.21493	7.23e-05
8129637	VNN2	vanin 2	5.50183	7.26e-05
8137244	GIMAP4	GTPase, IMAP family member 4	2.54401	7.37e-05
8082673	ACPP	acid phosphatase, prostate	2.49969	7.37e-05
8016482	MIR196A1	microRNA 196a-1	-2.4594	7.37e-05
8029693	FOSB	FBJ murine osteosarcoma viral oncogene homolog B	2.29044	7.43e-05
8127854	ME1	malic enzyme 1, NADP(+)-dependent, cytosolic	3.1639	7.49e-05
8039692	ZNF814	zinc finger protein 814	-2.23214	7.5e-05
7990555	NRG4	neuregulin 4	-2.3534	7.5e-05
8101284	PRKG2	protein kinase, cGMP-dependent, type II	-7.40923	7.51e-05
8120088	MEP1A	meprin A, alpha (PABA peptide hydrolase)	-3.44703	7.57e-05
7967107	HNF1A-AS1	HNF1A antisense RNA 1 (non-protein coding)	-5.23598	7.57e-05
7925320	NID1	nidogen 1	2.59895	7.6e-05
7995813	MT1DP	metallothionein 1D, pseudogene	-2.04089	7.6e-05
8114491	SLC23A1	solute carrier family 23 (nucleobase transporters), member 1	-2.3813	7.64e-05
8085431	NUP210	nucleoporin 210kDa	2.15636	7.8e-05
7961710	ABCC9	ATP-binding cassette, sub-family C (CFTR/MRP), member 9	2.30106	7.84e-05
8152453	TRPS1	trichorhinophalangeal syndrome I	2.28562	7.91e-05
8165692	---	---	-5.15278	8.07e-05
8059470	IRS1	insulin receptor substrate 1	2.71168	8.09e-05
7910950	KMO	kynurenine 3-monooxygenase (kynurenine 3-hydroxylase)	3.25907	8.12e-05
8154135	SLC1A1	solute carrier family 1 (neuronal/epithelial high affinity glutamate transporter, system Xag), member 1	-2.46909	8.17e-05
8061416	CST7	cystatin F (leukocystatin)	2.25426	8.21e-05
8097991	TDO2	tryptophan 2,3-dioxygenase	4.17726	8.24e-05
7995803	MT1JP	metallothionein 1J, pseudogene	-2.23662	8.26e-05
8041422	RASGRP3	RAS guanyl releasing protein 3 (calcium and DAG-regulated)	2.65942	8.27e-05
7896718	---	---	2.80585	8.34e-05
8050427	FAM49A	family with sequence similarity 49, member A	2.65124	8.37e-05
8164200	ANGPTL2	angiopoietin-like 2	3.70198	8.4e-05
7986563	---	---	2.67721	8.44e-05
7963092	FMNL3	formin-like 3	2.22253	8.44e-05
8113234	PCSK1	proprotein convertase subtilisin/kexin type 1	5.28621	8.53e-05
8178802	HLA-DRB1 / HLA-DRB3 / HLA-DRB4	major histocompatibility complex, class II, DR beta 1 / major histocompatibility complex, class II, DR beta 3 / major histocompatibility complex, class II, DR beta 4	2.21158	8.55e-05
7896706	---	---	2.98735	8.61e-05
7971150	LHFP	lipoma HMGIC fusion partner	2.56479	8.61e-05
7906613	SLAMF7	SLAM family member 7	3.11761	8.65e-05
8132819	IKZF1	IKAROS family zinc finger 1 (Ikaros)	2.99784	8.65e-05
8115814	SH3PXD2B	SH3 and PX domains 2B	2.0469	8.72e-05
8178220	HLA-DPB1	major histocompatibility complex, class II, DP beta 1	2.07532	8.85e-05
7921821	ADAMTS4	ADAM metallopeptidase with thrombospondin type 1 motif, 4	2.02282	8.85e-05
7918426	SLC16A4	solute carrier family 16, member 4 (monocarboxylic acid transporter 5)	2.52081	8.9e-05
8082035	CD86	CD86 molecule	2.49046	8.91e-05
8105949	SERF1A / SERF1B	small EDRK-rich factor 1A (telomeric) / small EDRK-rich factor 1B (centromeric)	-2.21756	8.93e-05
8105997	SERF1A / SERF1B	small EDRK-rich factor 1A (telomeric) / small EDRK-rich factor 1B (centromeric)	-2.21756	8.93e-05
8177658	SERF1A / SERF1B	small EDRK-rich factor 1A (telomeric) / small EDRK-rich factor 1B (centromeric)	-2.21756	8.93e-05
8083848	---	---	-2.26322	8.96e-05
8137874	CARD11	caspase recruitment domain family, member 11	2.24417	8.97e-05
8041508	QPCT	glutaminyl-peptide cyclotransferase	2.00452	8.97e-05
8042416	ARHGAP25	Rho GTPase activating protein 25	2.39327	8.98e-05
8014142	---	---	-2.21978	8.99e-05
8095467	FDCSP	follicular dendritic cell secreted protein	8.98967	8.99e-05
8053715	---	---	2.16207	9.03e-05
8095744	AREG	amphiregulin	3.47165	9.03e-05
7901272	CYP4X1	cytochrome P450, family 4, subfamily X, polypeptide 1	3.42852	9.06e-05
8102328	CFI	complement factor I	3.63429	9.09e-05
7946454	SCUBE2	signal peptide, CUB domain, EGF-like 2	-3.22663	9.23e-05
7954589	REP15	RAB15 effector protein	-2.37112	9.27e-05
8092392	KLHL6	kelch-like 6 (Drosophila)	2.64972	9.28e-05
8085665	RFTN1	raftlin, lipid raft linker 1	2.55884	9.38e-05
8139057	ELMO1	engulfment and cell motility 1	2.28043	9.38e-05
8036525	MAP4K1	mitogen-activated protein kinase kinase kinase kinase 1	2.25172	9.38e-05
8067233	PMEPA1	prostate transmembrane protein, androgen induced 1	2.09793	9.38e-05
8130422	CNKSR3	CNKSR family member 3	-2.12274	9.38e-05
8070297	ERG	v-ets erythroblastosis virus E26 oncogene homolog (avian)	2.10391	9.53e-05
8107520	TNFAIP8	tumor necrosis factor, alpha-induced protein 8	2.13495	9.56e-05
8109507	ITK	IL2-inducible T-cell kinase	2.03108	9.57e-05
8034873	EMR2	egf-like module containing, mucin-like, hormone receptor-like 2	3.09639	9.63e-05
8055992	ACVR1C	activin A receptor, type IC	-2.18805	9.63e-05
7964555	AVIL	advillin	-2.67689	9.72e-05
8105267	ITGA2	integrin, alpha 2 (CD49B, alpha 2 subunit of VLA-2 receptor)	2.12929	9.78e-05
8087224	SLC25A20	solute carrier family 25 (carnitine/acylcarnitine translocase), member 20	-2.18169	9.8e-05
7990345	SEMA7A	semaphorin 7A, GPI membrane anchor (John Milton Hagen blood group)	2.57139	9.9e-05
8072636	ISX	intestine-specific homeobox	-2.82319	9.92e-05
7981742	---	---	3.08194	0.000101837
8068022	MIR155 / MIR155HG	microRNA 155 / MIR155 host gene (non-protein coding)	2.76616	0.000102174
8018038	ABCA5	ATP-binding cassette, sub-family A (ABC1), member 5	-2.37249	0.00010294
8043456	---	---	2.23098	0.000104065
8007154	FKBP10	FK506 binding protein 10, 65 kDa	2.15972	0.000104616
8166278	SCML1	sex comb on midleg-like 1 (Drosophila)	-2.02331	0.000105146
8154245	PDCD1LG2	programmed cell death 1 ligand 2	2.59013	0.000105816
8040742	MAPRE3	microtubule-associated protein, RP/EB family, member 3	-2.37891	0.000105874
7950425	CHRDL2	chordin-like 2	2.39941	0.000105984
7924817	PRO2012	uncharacterized protein PRO2012	-2.45205	0.000106807
8155414	ANKRD20A8P	ankyrin repeat domain 20 family, member A8, pseudogene	-3.25836	0.000107302
8161384	---	---	-3.25836	0.000107302
8043446	---	---	3.532	0.000108495
8138647	C7orf31	chromosome 7 open reading frame 31	-2.24283	0.000110547
8180034	TAP2	transporter 2, ATP-binding cassette, sub-family B (MDR/TAP)	2.00946	0.000110933
8036710	GMFG	glia maturation factor, gamma	2.62391	0.000111759
8162059	SLC28A3	solute carrier family 28 (sodium-coupled nucleoside transporter), member 3	3.22291	0.000111819
8015635	PTRF	polymerase I and transcript release factor	2.09323	0.00011199
7938329	SNORA23	small nucleolar RNA, H/ACA box 23	3.12444	0.00011201
8166714	LANCL3	LanC lantibiotic synthetase component C-like 3 (bacterial)	-2.04782	0.000112422
8135069	SERPINE1	serpin peptidase inhibitor, clade E (nexin, plasminogen activator inhibitor type 1), member 1	3.7278	0.000113152
8074210	---	---	2.59532	0.000113481
7942603	MOGAT2	monoacylglycerol O-acyltransferase 2	-2.5096	0.000118586
8125048	DDAH2	dimethylarginine dimethylaminohydrolase 2	-2.03629	0.000118588
7949340	BATF2	basic leucine zipper transcription factor, ATF-like 2	2.00492	0.000119555
7955908	NCKAP1L	NCK-associated protein 1-like	2.72061	0.000120542
7982868	CHAC1	ChaC, cation transport regulator homolog 1 (E. coli)	2.4446	0.000120542
7893215	---	---	-2.55125	0.00012069
7979179	ERO1L	ERO1-like (S. cerevisiae)	2.0582	0.000122437
8095886	CXCL13	chemokine (C-X-C motif) ligand 13	8.11598	0.00012289
8109843	DOCK2	dedicator of cytokinesis 2	2.6133	0.00012372
8062557	PPP1R16B	protein phosphatase 1, regulatory subunit 16B	2.3833	0.000126892
8133770	CCDC146	coiled-coil domain containing 146	-2.03348	0.00012794
8062119	MT1M	metallothionein 1M	-2.3024	0.000128611
7995787	MT1M	metallothionein 1M	-5.51184	0.000128611
7970381	ANKRD20A8P	ankyrin repeat domain 20 family, member A8, pseudogene	-2.10754	0.000128764
7922219	SELL	selectin L	6.49145	0.000128764
8168470	COX7B	cytochrome c oxidase subunit VIIb	-2.32766	0.000128853
8169541	DOCK11	dedicator of cytokinesis 11	2.42592	0.000128861
8058664	---	---	-2.13363	0.000129244
8092021	LRRC31	leucine rich repeat containing 31	-2.54648	0.000129244
8151592	CA1	carbonic anhydrase I	-5.92631	0.000129244
7896687	---	---	6.81105	0.000129378
8006594	CCL18	chemokine (C-C motif) ligand 18 (pulmonary and activation-regulated)	5.18818	0.000131032
7996361	CES3	carboxylesterase 3	-2.0669	0.000131531
8053737	ANKRD20A8P	ankyrin repeat domain 20 family, member A8, pseudogene	-2.64884	0.000132482
8101118	CXCL9	chemokine (C-X-C motif) ligand 9	6.37231	0.000133555
8171708	CXorf23	chromosome X open reading frame 23	-2.04653	0.000134307
8108006	LEAP2	liver expressed antimicrobial peptide 2	-2.44421	0.000134494
8042637	DYSF	dysferlin, limb girdle muscular dystrophy 2B (autosomal recessive)	2.69843	0.000135017
8095826	STBD1	starch binding domain 1	-2.07766	0.00013624
8118571	PSMB9	proteasome (prosome, macropain) subunit, beta type, 9 (large multifunctional peptidase 2)	2.15579	0.000136647
8178211	PSMB9	proteasome (prosome, macropain) subunit, beta type, 9 (large multifunctional peptidase 2)	2.15579	0.000136647
8179495	PSMB9	proteasome (prosome, macropain) subunit, beta type, 9 (large multifunctional peptidase 2)	2.15579	0.000136647
7921637	CD84	CD84 molecule	2.11977	0.000138841
7896740	OR4F17 / OR4F4 / OR4F5	olfactory receptor, family 4, subfamily F, member 17 / olfactory receptor, family 4, subfamily F, member 4 / olfactory receptor, family 4, subfamily F, member 5	-2.23836	0.000139329
7991663	OR4F17 / OR4F4 / OR4F5	olfactory receptor, family 4, subfamily F, member 17 / olfactory receptor, family 4, subfamily F, member 4 / olfactory receptor, family 4, subfamily F, member 5	-2.23836	0.000139329
8023937	OR4F17 / OR4F4 / OR4F5	olfactory receptor, family 4, subfamily F, member 17 / olfactory receptor, family 4, subfamily F, member 4 / olfactory receptor, family 4, subfamily F, member 5	-2.23836	0.000139329
8021623	SERPINB7	serpin peptidase inhibitor, clade B (ovalbumin), member 7	6.11664	0.000140092
8127563	COL12A1	collagen, type XII, alpha 1	3.95358	0.000140092
8095736	AREG	amphiregulin	2.86145	0.000140092
8057990	ANKRD44	ankyrin repeat domain 44	2.24973	0.000141473
7926786	APBB1IP	amyloid beta (A4) precursor protein-binding, family B, member 1 interacting protein	2.28243	0.000141914
8155591	ANKRD20A8P	ankyrin repeat domain 20 family, member A8, pseudogene	-3.45139	0.000142487
8020827	MEP1B	meprin A, beta	-10.7744	0.000143612
7966343	---	---	-2.15831	0.000145179
8026035	BEST2	bestrophin 2	-3.11632	0.000145557
8178590	DDAH2	dimethylarginine dimethylaminohydrolase 2	-2.08062	0.000146711
8179819	DDAH2	dimethylarginine dimethylaminohydrolase 2	-2.08062	0.000146711
7906377	MNDA	myeloid cell nuclear differentiation antigen	3.1614	0.000148867
8012896	PMP22	peripheral myelin protein 22	2.06716	0.00014986
7903893	CD53	CD53 molecule	2.97878	0.000151832
8161774	TRPM6	transient receptor potential cation channel, subfamily M, member 6	-5.91601	0.00015273
8069541	SAMSN1	SAM domain, SH3 domain and nuclear localization signals 1	2.24647	0.000153807
8016457	HOXB5	homeobox B5	-2.15733	0.000154418
8094361	GBA3	glucosidase, beta, acid 3 (cytosolic)	-4.20194	0.000156257
8031238	LILRB4	leukocyte immunoglobulin-like receptor, subfamily B (with TM and ITIM domains), member 4	2.55109	0.000156693
7908388	RGS1	regulator of G-protein signaling 1	2.40574	0.000157817
8055465	CXCR4	chemokine (C-X-C motif) receptor 4	3.11632	0.000159125
8046895	FAM171B	family with sequence similarity 171, member B	2.02254	0.000159413
8113358	ST8SIA4	ST8 alpha-N-acetyl-neuraminide alpha-2,8-sialyltransferase 4	2.48713	0.000160498
7893206	---	---	-2.08156	0.000161242
7971461	LCP1	lymphocyte cytosolic protein 1 (L-plastin)	2.94473	0.000161547
8043502	---	---	-4.14231	0.000162962
7948229	SLC43A3	solute carrier family 43, member 3	2.60479	0.000164308
8084929	OSTalpha	organic solute transporter alpha	-4.62373	0.000164518
8043995	IL1R1	interleukin 1 receptor, type I	2.17756	0.000164701
8180411	---	---	2.11768	0.000167852
7981726	---	---	2.37558	0.000168569
8002830	LDHD	lactate dehydrogenase D	-2.11327	0.000168675
7979804	---	---	-2.2299	0.000169438
8148070	COL14A1	collagen, type XIV, alpha 1	2.04749	0.000171146
8043478	---	---	3.05708	0.000173152
8054611	LINC00152 / LOC541471	long intergenic non-protein coding RNA 152 / MIR4435-1 host gene (non-protein coding)	2.39529	0.000174739
8110616	---	---	-2.63455	0.000174807
7896700	---	---	2.57678	0.000175391
8099850	TMEM156	transmembrane protein 156	3.11257	0.000177078
7925531	AKT3	v-akt murine thymoma viral oncogene homolog 3 (protein kinase B, gamma)	2.14213	0.000177321
7995681	MMP2	matrix metallopeptidase 2 (gelatinase A, 72kDa gelatinase, 72kDa type IV collagenase)	2.96366	0.000178347
7957221	TRHDE	thyrotropin-releasing hormone degrading enzyme	-3.11859	0.000179085
8129562	CTGF	connective tissue growth factor	2.32571	0.000179543
7896704	---	---	2.45845	0.000182542
7922229	SELE	selectin E	5.08279	0.000182966
8140556	HGF	hepatocyte growth factor (hepapoietin A; scatter factor)	2.77392	0.000183315
7995806	MT1A	metallothionein 1A	-2.11089	0.000186034
7895432	---	---	-2.13196	0.000190112
8048898	SP140	SP140 nuclear body protein	2.77734	0.000190112
7954810	LRRK2	leucine-rich repeat kinase 2	2.70871	0.000190112
7974902	RHOJ	ras homolog family member J	2.23341	0.00019117
8174474	ACSL4	acyl-CoA synthetase long-chain family member 4	3.05357	0.000191582
8074237	CECR1	cat eye syndrome chromosome region, candidate 1	2.52482	0.000192191
8103769	HPGD	hydroxyprostaglandin dehydrogenase 15-(NAD)	-2.91162	0.000193464
7904572	---	---	2.37232	0.000194042
7979204	FERMT2	fermitin family member 2	2.1992	0.000196705
8001133	SHCBP1	SHC SH2-domain binding protein 1	2.03899	0.000197239
8099841	TLR6	toll-like receptor 6	2.51144	0.000197682
7906777	FCGR2B	Fc fragment of IgG, low affinity IIb, receptor (CD32)	2.30123	0.000202553
8099685	LGI2	leucine-rich repeat LGI family, member 2	2.39628	0.000203732
8058905	CXCR1	chemokine (C-X-C motif) receptor 1	5.56295	0.000206563
7961514	MGP	matrix Gla protein	3.32266	0.000209464
8080964	GXYLT2	glucoside xylosyltransferase 2	-2.57302	0.000209836
7903920	CHI3L2	chitinase 3-like 2	3.60453	0.000213443
7893526	---	---	-2.47747	0.000214999
8100312	LRRC66	leucine rich repeat containing 66	-2.30926	0.000215483
8137257	GIMAP5 / GIMAP1-GIMAP5	GTPase, IMAP family member 5 / GIMAP1-GIMAP5 readthrough	2.24439	0.00022105
7908409	RGS2	regulator of G-protein signaling 2, 24kDa	2.43924	0.000221413
8124280	FAM65B	family with sequence similarity 65, member B	3.52441	0.000224655
7938951	ANO5	anoctamin 5	-2.23291	0.000225211
8122365	GPR126	G protein-coupled receptor 126	2.86538	0.000225215
7961829	BCAT1	branched chain amino-acid transaminase 1, cytosolic	2.00002	0.000228363
8025402	ANGPTL4	angiopoietin-like 4	2.02663	0.000230293
7938390	ADM	adrenomedullin	2.6058	0.000231633
7950810	SYTL2	synaptotagmin-like 2	-2.36445	0.000232513
8163637	TNC	tenascin C	5.33759	0.000233488
8131803	IL6	interleukin 6 (interferon, beta 2)	3.54962	0.000233759
8077376	ITPR1	inositol 1,4,5-trisphosphate receptor, type 1	2.03738	0.000238423
8095110	KIT	v-kit Hardy-Zuckerman 4 feline sarcoma viral oncogene homolog	2.67664	0.000239505
8158671	ASS1	argininosuccinate synthase 1	2.257	0.000240581
7962058	TMTC1	transmembrane and tetratricopeptide repeat containing 1	2.66494	0.000244034
8077323	CNTN4	contactin 4	-2.50087	0.000246322
7938758	SAA1	serum amyloid A1	3.55742	0.0002471
7934916	CH25H	cholesterol 25-hydroxylase	2.2531	0.000247123
7913226	PLA2G2D	phospholipase A2, group IID	2.68413	0.000249463
8156848	NR4A3	nuclear receptor subfamily 4, group A, member 3	2.14413	0.000250655
7914075	FCN3	ficolin (collagen/fibrinogen domain containing) 3 (Hakata antigen)	2.90112	0.000253219
8112428	CD180	CD180 molecule	4.72911	0.000253575
7903407	AMY1A / AMY1B / AMY1C / AMY2A / AMY2B / ACTG1P4	amylase, alpha 1A (salivary) / amylase, alpha 1B (salivary) / amylase, alpha 1C (salivary) / amylase, alpha 2A (pancreatic) / amylase, alpha 2B (pancreatic) / actin, gamma 1 pseudogene 4	-2.19529	0.000255209
7896715	---	---	4.15901	0.000255209
7912157	ERRFI1	ERBB receptor feedback inhibitor 1	2.02046	0.000255539
8130628	AGPAT4	1-acylglycerol-3-phosphate O-acyltransferase 4 (lysophosphatidic acid acyltransferase, delta)	2.13859	0.000263253
8081890	PLA1A	phospholipase A1 member A	2.31245	0.000265151
8168163	GDPD2	glycerophosphodiester phosphodiesterase domain containing 2	-2.11687	0.000265501
7917850	ARHGAP29	Rho GTPase activating protein 29	2.32202	0.000271715
8148572	LY6E	lymphocyte antigen 6 complex, locus E	2.32805	0.000275791
8175393	ARHGEF6	Rac/Cdc42 guanine nucleotide exchange factor (GEF) 6	2.18155	0.000278549
8043441	---	---	4.42548	0.000280821
7944185	CD3G	CD3g molecule, gamma (CD3-TCR complex)	2.11597	0.000282738
8059376	SERPINE2	serpin peptidase inhibitor, clade E (nexin, plasminogen activator inhibitor type 1), member 2	2.21811	0.000283404
8107909	SLC22A4	solute carrier family 22 (organic cation/ergothioneine transporter), member 4	-2.07505	0.000286649
8178833	HLA-DOB	major histocompatibility complex, class II, DO beta	3.1966	0.000288068
7994131	PRKCB	protein kinase C, beta	2.42299	0.000289806
7935337	PIK3AP1	phosphoinositide-3-kinase adaptor protein 1	2.08949	0.000289806
7997904	---	---	-2.09817	0.000291809
7894328	---	---	-2.39999	0.000297285
7940565	FADS2	fatty acid desaturase 2	5.31543	0.000297285
8063729	EDN3	endothelin 3	-2.10915	0.00029829
8050007	PXDN	peroxidasin homolog (Drosophila)	2.31246	0.000298367
8066493	SLPI	secretory leukocyte peptidase inhibitor	3.09782	0.000301147
8146115	C8orf4	chromosome 8 open reading frame 4	2.35057	0.000301147
7914270	LAPTM5	lysosomal protein transmembrane 5	2.54995	0.000301431
8031213	LILRA1	leukocyte immunoglobulin-like receptor, subfamily A (with TM domain), member 1	2.36266	0.000302012
8097809	---	---	-2.29806	0.000302779
8113709	LOX	lysyl oxidase	2.12232	0.000306772
7927681	BICC1	bicaudal C homolog 1 (Drosophila)	2.02051	0.000306777
8113413	NUDT12	nudix (nucleoside diphosphate linked moiety X)-type motif 12	-2.03111	0.000314564
8038633	KLK1	kallikrein 1	-2.00342	0.000316046
8028963	CYP2B6	cytochrome P450, family 2, subfamily B, polypeptide 6	-9.09292	0.000317848
8027312	ZNF429	zinc finger protein 429	-2.1469	0.000317851
7997642	CRISPLD2	cysteine-rich secretory protein LCCL domain containing 2	2.04941	0.000318492
7921868	FCGR3A	Fc fragment of IgG, low affinity IIIa, receptor (CD16a)	2.37847	0.000318704
8171896	CXorf21	chromosome X open reading frame 21	2.08092	0.000318704
8125470	HLA-DOB	major histocompatibility complex, class II, DO beta	3.08657	0.00032207
8111739	FYB	FYN binding protein	2.08203	0.000327496
7919556	---	---	2.08828	0.000333335
7917516	GBP1	guanylate binding protein 1, interferon-inducible	2.21564	0.000335143
7984813	ISLR	immunoglobulin superfamily containing leucine-rich repeat	2.30765	0.000337372
7919560	---	---	2.07718	0.000341153
8097867	KIAA0922	KIAA0922	2.71274	0.000341431
8121601	FAM26E	family with sequence similarity 26, member E	2.02749	0.000341944
8089714	LSAMP	limbic system-associated membrane protein	2.31042	0.000342445
8035648	TM6SF2	transmembrane 6 superfamily member 2	-2.30983	0.000343931
8142171	SLC26A3	solute carrier family 26, member 3	-2.66055	0.000344304
7896708	---	---	2.91845	0.000348462
7975779	FOS	FBJ murine osteosarcoma viral oncogene homolog	3.69654	0.000349534
7981530	GPR132	G protein-coupled receptor 132	2.00613	0.000350487
7909390	CR1L	complement component (3b/4b) receptor 1-like	2.10043	0.000350542
7968351	C13orf33	chromosome 13 open reading frame 33	2.7702	0.00035472
8043436	---	---	3.80483	0.000358274
8155602	ANKRD20A1 / ANKRD20A2 / ANKRD20A3 / ANKRD20A4	ankyrin repeat domain 20 family, member A1 / ankyrin repeat domain 20 family, member A2 / ankyrin repeat domain 20 family, member A3 / ankyrin repeat domain 20 family, member A4	-2.39921	0.000367784
7994769	CORO1A	coronin, actin binding protein, 1A	2.94687	0.000372902
8006621	CCL4 / CCL4L1 / CCL4L2	chemokine (C-C motif) ligand 4 / chemokine (C-C motif) ligand 4-like 1 / chemokine (C-C motif) ligand 4-like 2	2.64615	0.000377119
8019651	CCL4 / CCL4L1 / CCL4L2	chemokine (C-C motif) ligand 4 / chemokine (C-C motif) ligand 4-like 1 / chemokine (C-C motif) ligand 4-like 2	2.64615	0.000377119
7995838	MT1X	metallothionein 1X	-2.42471	0.000379543
7922773	NCF2	neutrophil cytosolic factor 2	2.81066	0.000384543
8101862	ADH6	alcohol dehydrogenase 6 (class V)	-2.57668	0.000386357
8161004	CD72	CD72 molecule	2.93411	0.000391624
7903414	AMY1A / AMY1B / AMY1C / AMY2A / AMY2B	amylase, alpha 1A (salivary) / amylase, alpha 1B (salivary) / amylase, alpha 1C (salivary) / amylase, alpha 2A (pancreatic) / amylase, alpha 2B (pancreatic)	-2.21205	0.000399785
8056491	SCN9A	sodium channel, voltage-gated, type IX, alpha subunit	-2.54714	0.000405304
7896726	---	---	2.99321	0.000413321
7905571	S100A9	S100 calcium binding protein A9	3.58589	0.000414471
8070579	TFF1	trefoil factor 1	3.04568	0.000415223
8030007	EMP3	epithelial membrane protein 3	2.14868	0.000425299
8166730	CYBB	cytochrome b-245, beta polypeptide	2.52649	0.000425992
7912863	MST1 / MST1P2 / MST1L	macrophage stimulating 1 (hepatocyte growth factor-like) / macrophage stimulating 1 (hepatocyte growth factor-like) pseudogene 2 / macrophage stimulating 1-like	-2.55876	0.000426988
7906900	DDR2	discoidin domain receptor tyrosine kinase 2	2.23576	0.000436782
7909350	CR2	complement component (3d/Epstein Barr virus) receptor 2	9.71924	0.000437433
8135594	CAV1	caveolin 1, caveolae protein, 22kDa	2.55868	0.000439388
7927405	WDFY4	WDFY family member 4	2.92006	0.000441325
7954090	EMP1	epithelial membrane protein 1	-2.17468	0.000442033
8038899	FPR1	formyl peptide receptor 1	3.15819	0.000446136
8121749	GJA1	gap junction protein, alpha 1, 43kDa	2.38951	0.000446495
7896703	---	---	4.85396	0.000446635
7949792	PTPRCAP	protein tyrosine phosphatase, receptor type, C-associated protein	2.22819	0.000455142
7946983	SAA2	serum amyloid A2	2.974	0.000456751
8078395	---	---	-2.08817	0.000459544
7904414	HSD3B1 / HSD3B2 / HSD3BP4	hydroxy-delta-5-steroid dehydrogenase, 3 beta- and steroid delta-isomerase 1 / hydroxy-delta-5-steroid dehydrogenase, 3 beta- and steroid delta-isomerase 2 / hydroxy-delta-5-steroid dehydrogenase, 3 beta, pseudogene 4	-2.43599	0.000465227
8027862	FFAR2	free fatty acid receptor 2	2.78995	0.000465908
7940323	MS4A8B	membrane-spanning 4-domains, subfamily A, member 8B	-2.7516	0.000469809
7925929	AKR1C3	aldo-keto reductase family 1, member C3	-2.11171	0.000473331
8172425	SLC38A5	solute carrier family 38, member 5	2.03688	0.000475691
8014891	IKZF3	IKAROS family zinc finger 3 (Aiolos)	3.15428	0.000476547
8037298	CD177	CD177 molecule	-3.02917	0.000479773
7944335	CXCR5	chemokine (C-X-C motif) receptor 5	3.50318	0.000480487
8046695	ITGA4	integrin, alpha 4 (antigen CD49D, alpha 4 subunit of VLA-4 receptor)	2.03302	0.000486931
7942118	MYEOV	myeloma overexpressed (in a subset of t(11;14) positive multiple myelomas)	2.27831	0.000487342
8130867	THBS2	thrombospondin 2	2.24394	0.000488374
7904433	PHGDH	phosphoglycerate dehydrogenase	2.16134	0.000497262
7934898	ANKRD22	ankyrin repeat domain 22	2.1194	0.000505857
8151816	GEM	GTP binding protein overexpressed in skeletal muscle	2.51653	0.000506256
8003875	SPNS2	spinster homolog 2 (Drosophila)	2.27564	0.000508479
7977786	SLC7A7	solute carrier family 7 (amino acid transporter light chain, y+L system), member 7	2.1092	0.000514019
8090133	CCDC14	coiled-coil domain containing 14	-2.02002	0.000516042
7981427	CKB	creatine kinase, brain	-2.24116	0.00052374
8006608	CCL4L1 / CCL4L2	chemokine (C-C motif) ligand 4-like 1 / chemokine (C-C motif) ligand 4-like 2	2.06413	0.000526472
7908072	LAMC2	laminin, gamma 2	2.02354	0.00053324
8108217	TGFBI	transforming growth factor, beta-induced, 68kDa	2.31895	0.000533587
8011415	P2RX5 / P2RX5-TAX1BP3	purinergic receptor P2X, ligand-gated ion channel, 5 / P2RX5-TAX1BP3 readthrough	2.91141	0.000534976
7898357	MST1 / MST1P2 / MST1L	macrophage stimulating 1 (hepatocyte growth factor-like) / macrophage stimulating 1 (hepatocyte growth factor-like) pseudogene 2 / macrophage stimulating 1-like	-2.28087	0.000539979
8103494	NPY1R	neuropeptide Y receptor Y1	-2.60737	0.000540322
7950307	UCP2	uncoupling protein 2 (mitochondrial, proton carrier)	2.01939	0.000547272
8011826	SCIMP	SLP adaptor and CSK interacting membrane protein	2.63054	0.000547687
7932598	ENKUR	enkurin, TRPC channel interacting protein	2.26394	0.000549909
7924987	AGT	angiotensinogen (serpin peptidase inhibitor, clade A, member 8)	2.52225	0.000562936
7892555	---	---	-2.47125	0.000564668
8049246	INPP5D	inositol polyphosphate-5-phosphatase, 145kDa	2.44827	0.000582626
7909441	G0S2	G0/G1switch 2	2.2362	0.000583272
7905047	FCGR1A / FCGR1B / FCGR1C	Fc fragment of IgG, high affinity Ia, receptor (CD64) / Fc fragment of IgG, high affinity Ib, receptor (CD64) / Fc fragment of IgG, high affinity Ic, receptor (CD64), pseudogene	2.98005	0.000587483
8096415	MMRN1	multimerin 1	3.32642	0.000589193
7899392	SCARNA1	small Cajal body-specific RNA 1	2.67839	0.000593806
8106743	VCAN	versican	2.4369	0.000597859
8042986	REG1A	regenerating islet-derived 1 alpha	17.502	0.000598244
8154779	SPINK4	serine peptidase inhibitor, Kazal type 4	4.18251	0.000602862
8104074	MTNR1A	melatonin receptor 1A	2.57814	0.000614642
8116835	GCNT2	glucosaminyl (N-acetyl) transferase 2, I-branching enzyme (I blood group)	-2.65972	0.000615961
8044611	---	---	2.03305	0.000627447
8103226	TMEM154	transmembrane protein 154	2.37302	0.000628288
7895511	---	---	-3.15939	0.000633387
8161388	ANKRD20A1 / ANKRD20A2 / ANKRD20A3 / ANKRD20A4	ankyrin repeat domain 20 family, member A1 / ankyrin repeat domain 20 family, member A2 / ankyrin repeat domain 20 family, member A3 / ankyrin repeat domain 20 family, member A4	-2.15828	0.000635656
8155397	ANKRD20A3	ankyrin repeat domain 20 family, member A3	-2.15828	0.000635656
7906486	SLAMF8	SLAM family member 8	2.20249	0.000639584
8056151	PLA2R1	phospholipase A2 receptor 1, 180kDa	-2.05282	0.000648959
7914950	CSF3R	colony stimulating factor 3 receptor (granulocyte)	2.92052	0.00065356
7965941	GLT8D2	glycosyltransferase 8 domain containing 2	2.10501	0.000657458
8133623	---	---	-2.01003	0.00067239
8139975	---	---	-2.01003	0.00067239
8053330	REG1B	regenerating islet-derived 1 beta	12.2116	0.000673548
8047677	CD28	CD28 molecule	2.29876	0.000680297
7937335	IFITM1	interferon induced transmembrane protein 1	2.22625	0.000681376
7957835	NR1H4	nuclear receptor subfamily 1, group H, member 4	-3.45027	0.000689895
7982377	GREM1	gremlin 1	4.05658	0.000692654
8039212	LILRB2	leukocyte immunoglobulin-like receptor, subfamily B (with TM and ITIM domains), member 2	2.41556	0.000705326
7933750	SLC16A9	solute carrier family 16, member 9 (monocarboxylic acid transporter 9)	-4.58027	0.000723869
8123364	CCR6	chemokine (C-C motif) receptor 6	2.30543	0.000724804
7927425	WDFY4	WDFY family member 4	2.20676	0.000739941
8180100	HLA-DPA1	major histocompatibility complex, class II, DP alpha 1	2.09184	0.000742642
8091523	P2RY13	purinergic receptor P2Y, G-protein coupled, 13	2.30204	0.000742707
8071658	---	---	3.70181	0.000745487
8155574	ANKRD20A1 / ANKRD20A2 / ANKRD20A3 / ANKRD20A4	ankyrin repeat domain 20 family, member A1 / ankyrin repeat domain 20 family, member A2 / ankyrin repeat domain 20 family, member A3 / ankyrin repeat domain 20 family, member A4	-2.14595	0.000752614
7979133	NID2	nidogen 2 (osteonidogen)	2.01094	0.000760942
8071655	LOC96610	BMS1 homolog, ribosome assembly protein (yeast) pseudogene	2.35818	0.000764945
7895291	---	---	-2.10855	0.000764945
7927179	TMEM72	transmembrane protein 72	-2.15491	0.00076822
7919133	FCGR1A / FCGR1B / FCGR1C	Fc fragment of IgG, high affinity Ia, receptor (CD64) / Fc fragment of IgG, high affinity Ib, receptor (CD64) / Fc fragment of IgG, high affinity Ic, receptor (CD64), pseudogene	2.45394	0.00076864
7951796	NXPE4	neurexophilin and PC-esterase domain family, member 4	-2.21729	0.000776434
7894031	---	---	-2.1344	0.000778016
8023696	SERPINB3	serpin peptidase inhibitor, clade B (ovalbumin), member 3	8.84382	0.000790439
7905060	FCGR1A / FCGR1B / FCGR1C	Fc fragment of IgG, high affinity Ia, receptor (CD64) / Fc fragment of IgG, high affinity Ib, receptor (CD64) / Fc fragment of IgG, high affinity Ic, receptor (CD64), pseudogene	2.43275	0.000805543
8064790	RASSF2	Ras association (RalGDS/AF-6) domain family member 2	2.46297	0.000817271
7921667	CD48	CD48 molecule	2.59877	0.000824842
8174051	BTK	Bruton agammaglobulinemia tyrosine kinase	2.4473	0.000831523
8127072	GSTA1	glutathione S-transferase alpha 1	-2.15797	0.000831523
8114572	HBEGF	heparin-binding EGF-like growth factor	3.10867	0.000837049
8051275	CAPN13	calpain 13	-3.44895	0.000837049
8166065	TLR8	toll-like receptor 8	2.16022	0.000849409
8122334	CCRL1	chemokine (C-C motif) receptor-like 1	3.41034	0.000853057
8176026	FLNA	filamin A, alpha	2.02534	0.000855888
8013341	MFAP4	microfibrillar-associated protein 4	2.04519	0.0008577
7906878	DDR2	discoidin domain receptor tyrosine kinase 2	2.24932	0.000867985
8113130	MCTP1	multiple C2 domains, transmembrane 1	2.12302	0.000867985
8067963	---	---	-2.16695	0.000870035
7930593	PLEKHS1	pleckstrin homology domain containing, family S member 1	2.38312	0.00087437
8116418	GFPT2	glutamine-fructose-6-phosphate transaminase 2	2.09355	0.000884979
8114920	DPYSL3	dihydropyrimidinase-like 3	2.07519	0.000890522
7992732	ZG16B	zymogen granule protein 16 homolog B (rat)	2.50899	0.000893127
8118594	HLA-DPB1	major histocompatibility complex, class II, DP beta 1	2.14231	0.000893391
8045688	TNFAIP6	tumor necrosis factor, alpha-induced protein 6	4.51027	0.000907456
8125545	HLA-DOA	major histocompatibility complex, class II, DO alpha	2.12422	0.000932505
7893308	---	---	-2.20271	0.000970835
7921434	AIM2	absent in melanoma 2	2.38465	0.000988614
7951789	NXPE1	neurexophilin and PC-esterase domain family, member 1	-2.2309	0.000993168
7905929	EFNA1	ephrin-A1	-2.5051	0.000995651
8168531	GPR174	G protein-coupled receptor 174	2.32338	0.000999606
8044961	RNU4ATAC	RNA, U4atac small nuclear (U12-dependent splicing)	2.04309	0.00100358
8026971	IFI30	interferon, gamma-inducible protein 30	2.03879	0.00102306
7969288	OLFM4	olfactomedin 4	7.23247	0.00105719
8005547	---	---	2.26256	0.00107655
8005553	---	---	2.26256	0.00107655
8013323	---	---	2.26256	0.00107655
8013325	---	---	2.26256	0.00107655
8013329	---	---	2.26256	0.00107655
8057599	TFPI	tissue factor pathway inhibitor (lipoprotein-associated coagulation inhibitor)	2.30311	0.00108329
7909164	CTSE	cathepsin E	2.69721	0.00108552
8089394	RETNLB	resistin like beta	-3.25605	0.0010877
8038885	SIGLEC14	sialic acid binding Ig-like lectin 14	2.04375	0.00111003
7985317	KIAA1199	KIAA1199	3.45079	0.00111323
8088180	WNT5A	wingless-type MMTV integration site family, member 5A	2.17841	0.00111611
8126303	TREM1	triggering receptor expressed on myeloid cells 1	2.72273	0.00112214
8100202	CNGA1	cyclic nucleotide gated channel alpha 1	-2.10765	0.00114426
7937079	BNIP3	BCL2/adenovirus E1B 19kDa interacting protein 3	2.57156	0.00114838
8168749	SRPX2	sushi-repeat containing protein, X-linked 2	2.30692	0.00116552
8053427	---	---	-2.21769	0.00117208
8156043	PSAT1	phosphoserine aminotransferase 1	2.35366	0.00117244
7892781	---	---	-2.4034	0.00117927
8015031	CCR7	chemokine (C-C motif) receptor 7	2.7508	0.00118578
8020762	DSG3	desmoglein 3	2.60639	0.00119096
7892744	---	---	-2.07953	0.0012152
7896336	---	---	-2.64958	0.0012258
7929816	SCD	stearoyl-CoA desaturase (delta-9-desaturase)	2.79107	0.0012258
8048227	CXCR2	chemokine (C-X-C motif) receptor 2	3.11501	0.00125454
8072626	TIMP3	TIMP metallopeptidase inhibitor 3	2.39004	0.00129126
8004024	GP1BA	glycoprotein Ib (platelet), alpha polypeptide	2.11071	0.00129733
8075635	TIMP3	TIMP metallopeptidase inhibitor 3	2.15117	0.00131357
8125556	HLA-DPA1	major histocompatibility complex, class II, DP alpha 1	2.03809	0.00131412
8178891	HLA-DPA1	major histocompatibility complex, class II, DP alpha 1	2.03809	0.00131412
8101659	SPARCL1	SPARC-like 1 (hevin)	2.37061	0.00132884
8169836	XPNPEP2	X-prolyl aminopeptidase (aminopeptidase P) 2, membrane-bound	-3.20366	0.00135631
8160879	CCL19	chemokine (C-C motif) ligand 19	4.44257	0.00138341
7965410	DCN	decorin	2.2567	0.00138423
8178435	IER3	immediate early response 3	2.0038	0.00139261
8096617	BANK1	B-cell scaffold protein with ankyrin repeats 1	4.80246	0.00140563
8115455	HAVCR1	hepatitis A virus cellular receptor 1	-2.97168	0.00141636
8030277	CD37	CD37 molecule	3.21626	0.00144104
8089519	BTLA	B and T lymphocyte associated	2.34633	0.00144259
7951385	CASP5	caspase 5, apoptosis-related cysteine peptidase	2.79181	0.0014696
7894176	---	---	-2.02626	0.00147935
7894781	---	---	-2.27261	0.00148027
8017511	CD79B	CD79b molecule, immunoglobulin-associated beta	2.34519	0.00151642
7966356	HVCN1	hydrogen voltage-gated channel 1	2.1695	0.00151943
8035083	CYP4F2 / CYP4F3	cytochrome P450, family 4, subfamily F, polypeptide 2 / cytochrome P450, family 4, subfamily F, polypeptide 3	-2.63592	0.00152476
8152976	TMEM71	transmembrane protein 71	2.00325	0.00154431
7920642	MUC1	mucin 1, cell surface associated	2.10034	0.00156469
7923917	FAIM3	Fas apoptotic inhibitory molecule 3	3.17037	0.00158782
8149825	STC1	stanniocalcin 1	3.26644	0.00160216
7997453	PLCG2	phospholipase C, gamma 2 (phosphatidylinositol-specific)	2.22421	0.00160312
7917283	MCOLN2	mucolipin 2	-2.30379	0.00161125
8086600	CCR1	chemokine (C-C motif) receptor 1	2.19881	0.00161573
7959102	HSPB8	heat shock 22kDa protein 8	2.01017	0.00169113
8180196	---	---	2.18025	0.00172739
7908459	CFH	complement factor H	2.08288	0.00174724
8095806	ART3	ADP-ribosyltransferase 3	2.02493	0.00175131
8024754	CREB3L3	cAMP responsive element binding protein 3-like 3	-3.54493	0.0017957
8088813	PROK2	prokineticin 2	2.38091	0.001799
8089478	GCSAM	germinal center-associated, signaling and motility	2.19456	0.00180327
8058765	FN1	fibronectin 1	3.15602	0.00180553
7977472	OR11H1 / OR11H2 / OR11H12	olfactory receptor, family 11, subfamily H, member 1 / 2 / 12	-2.10715	0.00184145
8068583	KCNJ15	potassium inwardly-rectifying channel, subfamily J, member 15	2.8609	0.00186106
7953428	CD4	CD4 molecule	2.11456	0.00188099
7924069	---	---	2.29923	0.001884
8126820	GPR110	G protein-coupled receptor 110	3.49567	0.00189196
7893761	---	---	-2.12535	0.00191166
8040430	VSNL1	visinin-like 1	2.51296	0.00191166
7892728	---	---	2.26161	0.00193956
7906786	FCRLA	Fc receptor-like A	2.39051	0.00196231
8030860	FPR2	formyl peptide receptor 2	3.46154	0.00197526
7952249	USP2	ubiquitin specific peptidase 2	-2.563	0.00206278
7938291	SNORA3	small nucleolar RNA, H/ACA box 3	2.37334	0.00207448
8163896	STOM	stomatin	2.11276	0.00207907
8008885	MIR21	microRNA 21	2.04391	0.00209477
8095343	STAP1	signal transducing adaptor family member 1	3.77988	0.00212616
8126784	PLA2G7	phospholipase A2, group VII (platelet-activating factor acetylhydrolase, plasma)	2.41381	0.00212699
8161211	PAX5	paired box 5	2.84086	0.00215017
8178826	HLA-DQB1	major histocompatibility complex, class II, DQ beta 1	2.24678	0.00215199
8180022	HLA-DQB1	major histocompatibility complex, class II, DQ beta 1	2.24678	0.00215199
8141016	TFPI2	tissue factor pathway inhibitor 2	2.45164	0.00215288
7981183	TCL1A	T-cell leukemia/lymphoma 1A	4.61784	0.00215891
8043426	---	---	3.5129	0.00225502
8029280	CD177	CD177 molecule	-2.42717	0.00225546
8179519	HLA-DPB1	major histocompatibility complex, class II, DP beta 1	2.16501	0.00236663
7902738	CLCA4	chloride channel accessory 4	-3.12174	0.00240599
8083246	CPB1	carboxypeptidase B1 (tissue)	3.65083	0.00241588
8051322	XDH	xanthine dehydrogenase	2.37578	0.00242413
8128247	BACH2	BTB and CNC homology 1, basic leucine zipper transcription factor 2	2.13708	0.00246358
8099826	TLR10	toll-like receptor 10	2.89224	0.00249331
7894472	---	---	-2.29985	0.00252253
8091411	TM4SF1	transmembrane 4 L six family member 1	2.10557	0.00255471
7916785	INSL5	insulin-like 5	6.45214	0.00261816
8135436	SLC26A4	solute carrier family 26, member 4	2.9767	0.00263793
7961413	C12orf36	chromosome 12 open reading frame 36	-2.04169	0.00272134
8027837	CD22	CD22 molecule	4.9062	0.00274308
8116734	LY86	lymphocyte antigen 86	2.04171	0.0027681
8151207	---	---	-2.1407	0.00279785
8052355	EFEMP1	EGF containing fibulin-like extracellular matrix protein 1	2.00881	0.00280757
7994487	CD19	CD19 molecule	2.13595	0.00292051
8102523	FABP2	fatty acid binding protein 2, intestinal	-3.5454	0.0029574
8084917	LOC440993	uncharacterized LOC440993	-2.24228	0.00297323
8062766	MYBL2	v-myb myeloblastosis viral oncogene homolog (avian)-like 2	2.01546	0.00312059
8029907	C5AR1	complement component 5a receptor 1	2.06317	0.00314232
7895638	---	---	-2.1223	0.00314602
7993451	---	---	-2.26834	0.00316519
7993586	---	---	-2.26834	0.00316519
7999594	---	---	-2.26834	0.00316519
7999750	---	---	-2.26834	0.00316519
8039196	LILRB3 / LILRA6	leukocyte immunoglobulin-like receptor, subfamily B (with TM and ITIM domains), member 3 / leukocyte immunoglobulin-like receptor, subfamily A (with TM domain), member 6	2.07047	0.00320516
8027002	GDF15	growth differentiation factor 15	2.21449	0.00323924
7920873	SNORA42	small nucleolar RNA, H/ACA box 42	2.06177	0.00323924
7893873	---	---	2.36021	0.0032701
8151211	---	---	-2.75674	0.00328995
7894231	---	---	-2.12546	0.00332054
7960910	AICDA	activation-induced cytidine deaminase	2.05529	0.00333213
7892538	---	---	-2.37291	0.00337463
8141094	PDK4	pyruvate dehydrogenase kinase, isozyme 4	-2.65269	0.00337619
8006445	CCL11	chemokine (C-C motif) ligand 11	2.38791	0.00344457
7989199	ALDH1A2	aldehyde dehydrogenase 1 family, member A2	2.34744	0.0034912
7899160	CD52	CD52 molecule	2.46066	0.00350036
8116983	CD83	CD83 molecule	2.11771	0.00350256
7913566	HTR1D	5-hydroxytryptamine (serotonin) receptor 1D, G protein-coupled	2.27585	0.0035706
7960919	MFAP5	microfibrillar associated protein 5	2.08115	0.00367576
8138487	ASS1	argininosuccinate synthase 1	2.16351	0.00379502
8089145	ABI3BP	ABI family, member 3 (NESH) binding protein	2.39779	0.00387658
7893028	---	---	-2.42735	0.00396496
8174527	CAPN6	calpain 6	2.00116	0.00397451
7939052	FIBIN	fin bud initiation factor homolog (zebrafish)	2.41327	0.00420874
7913216	PLA2G2A	phospholipase A2, group IIA (platelets, synovial fluid)	3.14404	0.00447672
7954419	ETNK1	ethanolamine kinase 1	-2.05863	0.00450157
7893920	---	---	-2.12896	0.00457665
7896727	---	---	2.11355	0.0046241
7931108	DMBT1	deleted in malignant brain tumors 1	6.13504	0.00462967
8124307	CMAHP	cytidine monophospho-N-acetylneuraminic acid hydroxylase, pseudogene	-2.07556	0.00464859
7929478	CYP2C19	cytochrome P450, family 2, subfamily C, polypeptide 19	-2.07038	0.0047237
8096301	SPP1	secreted phosphoprotein 1	3.78909	0.00478785
7951397	CASP1	caspase 1, apoptosis-related cysteine peptidase	2.11957	0.00493399
8111490	PRLR	prolactin receptor	-2.07265	0.00500103
7940287	MS4A1	membrane-spanning 4-domains, subfamily A, member 1	6.12258	0.0050641
8140367	CCL24	chemokine (C-C motif) ligand 24	2.39423	0.0052568
8177750	TRIM40	tripartite motif containing 40	2.86312	0.00537068
8179060	TRIM40	tripartite motif containing 40	2.86312	0.00537068
8012906	---	---	2.0004	0.00548422
8117840	TRIM40	tripartite motif containing 40	2.84811	0.00548723
8016980	MIR142	microRNA 142	2.05067	0.00551203
8141374	AZGP1	alpha-2-glycoprotein 1, zinc-binding	2.78918	0.00557135
8038725	KLK10	kallikrein-related peptidase 10	2.49645	0.0055998
7954330	SLCO1B3	solute carrier organic anion transporter family, member 1B3	3.78684	0.00566654
8069795	CLDN8	claudin 8	-7.27124	0.00613174
8113039	MEF2C	myocyte enhancer factor 2C	2.09356	0.00613812
7934698	SFTPA1 / SFTPA2	surfactant protein A1 / surfactant protein A2	2.0176	0.00620045
7934708	SFTPA1 / SFTPA2	surfactant protein A1 / surfactant protein A2	2.0176	0.00620045
8039236	LILRA5	leukocyte immunoglobulin-like receptor, subfamily A (with TM domain), member 5	2.44537	0.00636834
7894270	---	---	-2.36525	0.00638866
8056257	FAP	fibroblast activation protein, alpha	2.19288	0.00657292
7906757	FCGR2A	Fc fragment of IgG, low affinity IIa, receptor (CD32)	2.11333	0.00672423
8043981	IL1R2	interleukin 1 receptor, type II	-2.0166	0.00673246
7980861	CATSPERB	catsper channel auxiliary subunit beta	2.28104	0.00679578
8160889	CCL21	chemokine (C-C motif) ligand 21	2.89517	0.00702076
7904843	PDZK1P1 / PDZK1	PDZ domain containing 1 / PDZ domain containing 1 pseudogene 1	-2.43057	0.00709639
8166127	GLRA2	glycine receptor, alpha 2	-2.57128	0.00710247
7902721	CLCA1	chloride channel accessory 1	-4.73649	0.00710354
7893814	---	---	-2.53459	0.00726734
7921275	FCRL3	Fc receptor-like 3	2.61567	0.00733931
8167971	MIR223	microRNA 223	2.25713	0.00760813
8034851	EMR3	egf-like module containing, mucin-like, hormone receptor-like 3	2.03068	0.00773595
7981990	SNORD116-21	small nucleolar RNA, C/D box 116-21	-2.14997	0.00777992
8023688	SERPINB4	serpin peptidase inhibitor, clade B (ovalbumin), member 4	3.9904	0.00800278
8039226	LILRA3	leukocyte immunoglobulin-like receptor, subfamily A (without TM domain), member 3	3.0039	0.00867489
8046906	GULP1	GULP, engulfment adaptor PTB domain containing 1	-2.08453	0.00892939
7904408	HSD3B2	hydroxy-delta-5-steroid dehydrogenase, 3 beta- and steroid delta-isomerase 2	-3.32664	0.00897403
8085797	THRB	thyroid hormone receptor, beta	-2.63554	0.00919341
8166769	OTC	ornithine carbamoyltransferase	-2.023	0.0092157
7927631	DKK1	dickkopf 1 homolog (Xenopus laevis)	2.03354	0.00928494
7967322	HCAR3	hydroxycarboxylic acid receptor 3	3.04113	0.00944223
8151191	CPA6	carboxypeptidase A6	-2.02176	0.0100121
8174598	IL13RA2	interleukin 13 receptor, alpha 2	3.46557	0.0102272
8162884	ALDOB	aldolase B, fructose-bisphosphate	4.27518	0.0102276
8104268	SLC6A19	solute carrier family 6 (neutral amino acid transporter), member 19	-3.05842	0.010849
8152512	TNFRSF11B	tumor necrosis factor receptor superfamily, member 11b	2.0983	0.0109244
7893924	---	---	-2.29704	0.0112275
7920238	S100A12	S100 calcium binding protein A12	4.73634	0.0113267
8105121	GHR	growth hormone receptor	-2.5034	0.0120116
7893653	---	---	-2.24922	0.0122081
8110606	BTNL8	butyrophilin-like 8	-2.32757	0.0122621
7972692	SLC10A2	solute carrier family 10 (sodium/bile acid cotransporter family), member 2	-2.15083	0.0137825
8178199	HLA-DQA1	major histocompatibility complex, class II, DQ alpha 1	2.21687	0.0140962
8179489	HLA-DQA1	major histocompatibility complex, class II, DQ alpha 1	2.21687	0.0140962
8141317	CYP3A4	cytochrome P450, family 3, subfamily A, polypeptide 4	-4.51712	0.0174163
8116537	BTNL8	butyrophilin-like 8	-2.27988	0.0181219
8044499	SLC20A1	solute carrier family 20 (phosphate transporter), member 1	-2.11342	0.0201611
7893862	---	---	-2.60345	0.0208393
8033420	FCER2	Fc fragment of IgE, low affinity II, receptor for (CD23)	2.71641	0.0211204
8053341	REG3A	regenerating islet-derived 3 alpha	7.51572	0.0217148
8083260	CPA3	carboxypeptidase A3 (mast cell)	2.6157	0.0225399
7967318	HCAR2	hydroxycarboxylic acid receptor 2	2.13141	0.0239537
8105481	GAPT	GRB2-binding adaptor protein, transmembrane	2.34474	0.0263408
8103254	SFRP2	secreted frizzled-related protein 2	2.16875	0.027187
7967028	RNU4-2	RNA, U4 small nuclear 2	2.77539	0.0273256
8140709	KIAA1324L	KIAA1324-like	-2.06693	0.0276706
7896286	---	---	-2.06549	0.0334276
8125447	HLA-DQB1	major histocompatibility complex, class II, DQ beta 1	2.25767	0.0344532
7896283	---	---	-2.11759	0.0433335
7983922	---	---	2.28373	0.0472299
