# Supplementary material for: Integrated miRNA and mRNA Expression Profiling in Inflamed Colon of Patients with Ulcerative Colitis
Source: PLoS One. 2014 Dec 29;9(12):e116117. doi: 10.1371/journal.pone.0116117 (PMC4278881; doi:10.1371/journal.pone.0116117)
Supplement: S3 Table — mRNAs differentially expressed in active UC as compared with normal controls. (XLSX) [file pone.0116117.s007.xlsx]

## Sheet: Sheet1
Table S3. Selected inversely correlated significantly differentially expressed miRNAs and their predicted target mRNAs. miRNAs belonging to the same family are grouped together.
miRNA	Number of significantly differentially expressed predicted target mRNAs with inverse expression	Interesting significantly differentially expressed predicted target mRNAs
hsa-let-7i-5p	36	HOXA9, PCDH21
hsa-miR-10b-3p	149	BACH2, CALU, CCL2, CD5, DSG3, FAP, IKZF1, IL8RA, ITGA4, LRRK2, PFKFB3, RPS6KA2, SEMA4A, SLC26A4, THY1
hsa-miR-10b-5p	90	BACH2, CALU, CARD11, CDH5, CXCL3, ERRFI1, FCGR3B, IL8RB, ITGB2, MUC5B, RASSF5, RPS6KA2, SLAMF7, SLC26A4, THY1, TNFRSF9, TNFSF8, TTYH3
hsa-miR-21-3p	39	SLC9A2
hsa-miR-21-5p	46	C10orf58, CGN, HOXA9, CLDN8
hsa-miR-27a-5p	49	CGN, CHP2, HOXA5, MPP7
hsa-miR-29b-1-5p	49	CGN, HOXA3
hsa-miR-29b-2-5p	53	CGN, HOXA3
hsa-miR-31-5p	33	MPP7, PCDH21, SLC22A5
hsa-miR-99b-3p	26	CHP2, EDN3
hsa-miR-146a-5p	40	PCDH21, SLC25A20
hsa-miR-146b-5p	38	PCDH21, SLC25A20
hsa-miR-146b-3p	50	DDC, ITPKA, PCDH21, SLC22A5, SLC9A2
hsa-miR-147b	12	BACH2, CEBPB, THY1
hsa-miR-150-5p	70	C10orf58, CGN, CHP2, HOXA2, MPP7, PCDH21, SLC9A2
hsa-miR-155-5p	45	CGN, CLDN8, MPP7
hsa-miR-192-3p	141	BACH2, CDH11, CEBPB, DSG3, HLA-DRB1, IKZF3, ITGA4, ITGAL, MMP9, PMP22, SLAMF7, SLC26A4
hsa-miR-192-5p	53	CXCL2, IL1R1, PLAU, SLAMF7
hsa-miR-215	40	ASAM, CXCL2, LRRK2, PLAU, SLAMF7
hsa-miR-193b-5p	30	C10orf58
hsa-miR-194-3p	132	BACH2, CALU, CCR7, CD34, CD5, CDH5, CLDN2, CXCL9, CXCR5, ERRFI1, IKZF1, IL1R1, IL8RB, ITGA4, MCAM, MMP9, MUC1, RASSF5, THY1
hsa-miR-194-5p	93	CALU, CCR6, CLDN1, CXCL10, CXCL3, FADS1, FADS2, FCGR2B, IKZF3, IL8RB, SELE
hsa-miR-196a-5p	56	BACH2, CLDN1, CXCL10, HLA-DQA1, PFKFB3, SLC26A4
hsa-miR-196b-5p	54	BACH2, CLDN1, CXCL10, HLA-DQA1, PFKFB3, SLC26A4
hsa-miR-141-3p	134	BACH2, CALU, CXCL1, CXCL2, ERRFI1, FAP, FCRLA, ICAM1, IKZF1, IL8RA, ITGA4, LRRK2, MCAM, PRDM1, SELE, SLC26A4, SYT11
hsa-miR-200a-3p	133	BACH2, CALU, CXCL1, CXCL2, ERRFI1, FAP, FCRLA, ICAM1, IKZF1, IL8RA, ITGA4, LRRK2, MCAM, PRDM1, SELE, SLC26A4, SYT11
hsa-miR-200a-5p	126	BACH2, CCR6, FADS2, FOS, IKZF1, IL8, PMP22, PRDM1, SLAMF7, SLC26A4, TAP2
hsa-miR-200b-5p	129	BACH2, CCR6, CDH11, CXCL9, FADS2, FOS, IKZF1, IL8, PMP22, PRDM1, SLAMF7, SLC26A4, TAP2
hsa-miR-200b-3p	149	BACH2, CALU, CDH11, CXCL9, ERRFI1, FADS1, IL8, ITGA4, LRRK2, PRDM1, RPS6KA2, SLC26A4, STAT1, SYT11, TAP2, TNFSF8
hsa-miR-200c-3p	147	BACH2, CALU, CDH11, CXCL9, ERRFI1, FADS1, IL8, ITGA4, LRRK2, PRDM1, RPS6KA2, SLC26A4, STAT1, SYT11, TAP2, TNFSF8
hsa-miR-429	145	BACH2, CALU, CDH11, CXCL9, ERRFI1, FADS1, IL8, ITGA4, PRDM1, RPS6KA2, SLC26A4, STAT1, SYT11, TAP2, TNFSF8
hsa-miR-212-3p	46	SLC25A20, SLC9A2
hsa-miR-223-3p	41	ABCB1, C10orf58, CLDN8, MPP7, SLC26A3, SLC9A2
hsa-miR-335-5p	105	BACH2, CALU, CCL2, CCR7, CDH11, CLDN1, FADS2, IL1R1, IL8RA, ITGB2, MCAM, PFKFB3, PLAU, PTRF, SLAMF1, SOCS1, SYT11
hsa-miR-363-3p	38	MPP7, SLC9A2
hsa-miR-375	82	BACH2, CLDN1, CXCL1, FCGR3B, IKZF1, IL1R1, IL8RA, IL8RB, MUC5B, PRDM1, TAP2
hsa-miR-378a-3p	77	CCR7, CXCL9, FCGR3B, ITGAL, PTRF, RPS6KA2, SELE, SELPLG, SLAMF7, TNFRSF9
hsa-miR-422a	73	CCR7, CXCL9, FCGR3B, ITGAL, PTRF, RPS6KA2, SELE, SELPLG, SLAMF7, TNFRSF9
hsa-miR-378a-5p	178	CALU, CCR6, CCR7, CDH5, CXCL9, CXCR4, DSG3, FADS1, FADS2, FCRLA, IL1R1, ITGA4, ITGAL, ITGB2, MCAM, PACS1, PRDM1, PTRF, RPS6KA2, S100A9, SELE, SLAMF7, SLC26A4, SYT11, THY1
hsa-miR-503-5p	26	/
hsa-miR-551b-5p	94	CHP2, CLDN8, PCDH21, SLC25A20, SLC9A2
hsa-miR-584-5p	26	CHP2
hsa-miR-650	53	HOXA7, PCDH21, SLC22A5
hsa-miR-665	68	HOXA3, MPP7, PCDH21, SLC22A5
hsa-miR-708-5p	34	/
All 45 miRNAs with miRWalk target prediction	3328	357
