# Supplementary material for: Integrated miRNA and mRNA Expression Profiling in Inflamed Colon of Patients with Ulcerative Colitis
Source: PLoS One. 2014 Dec 29;9(12):e116117. doi: 10.1371/journal.pone.0116117 (PMC4278881; doi:10.1371/journal.pone.0116117)
Supplement: S4 Table — Selected inversely correlated significantly differentially expressed miRNAs and their predicted target mRNAs. miRNAs belonging to the same family are grouped together. (XLSX) [file pone.0116117.s008.xlsx]

## Sheet: UC susceptibility genes
Table S4: A list of all genes focused on in the present study because of clinical interest in UC.
Gene Title	Gene Symbol
1227 UC susceptibility genes (Jostins et al. 2013)
UC susceptbility genes
adenosine deaminase	ADA
aryl-hydrocarbon receptor repressor	AHRR
archaelysin family metallopeptidase 1	AMZ1
ATPase, H+ transporting, lysosomal 14kDa, V1 subunit F	ATP6V1F
B-cell receptor-associated protein 29	BCAP29
bol, boule-like (Drosophila)	BOLL
BRCA1-associated ATM activator 1 (chromosome 7 open reading frame 27)	BRAT1 (C7orf27)
butyrophilin-like 2 (MHC class II associated)	BTNL2
chromosome 11 open reading frame 71	C11orf71
chromosome 1 open reading frame 98 (long intergenic non-protein coding RNA 862)	C1orf98 (LINC00862)
chromosome 20 open reading frame 111	C20orf111
chromosome 5 open reading frame 24	C5orf24
chromosome 5 open reading frame 55 (uncharacterized LOC116349)	C5orf55 (LOC116349)
chromosome 6 open reading frame 10	C6orf10
calmodulin 3 (phosphorylase kinase, delta)	CALM3
calumenin	CALU
caspase recruitment domain family, member 11	CARD11
cation channel, sperm associated 3	CATSPER3
Cbl proto-oncogene, E3 ubiquitin protein ligase-like 1	CBLL1
coiled-coil domain containing 136	CCDC136
coiled-coil domain containing 8	CCDC8
coiled-coil domain containing 82	CCDC82
CD2 (cytoplasmic tail) binding protein 2	CD2BP2
cadherin 1, type 1, E-cadherin (epithelial)	CDH1
cadherin 3, type 1, P-cadherin (placental)	CDH3
centrosomal protein 250kDa	CEP250
centrosomal protein 72kDa	CEP72
calcineurin-like EF-hand protein 1	CHP (CHP1)
component of oligomeric golgi complex 5	COG5
coenzyme Q10 homolog B (S. cerevisiae)	COQ10B
dapper, antagonist of beta-catenin, homolog 3 (Xenopus laevis)	DACT3
dCTP pyrophosphatase 1 (XTP3-transactivated gene A protein)	DCTPP1 (XTP3TPA)
dihydrolipoamide dehydrogenase	DLD
dihydrouridine synthase 4-like (S. cerevisiae)	DUS4L
ER degradation enhancer, mannosidase alpha-like 2	EDEM2
eukaryotic translation initiation factor 6	EIF6
even-skipped homeobox 1	EVX1
exonuclease 3'-5' domain containing 1 (exonuclease 3'-5' domain-like 1)	EXD1 (EXDL1)
exocyst complex component 3	EXOC3
family with sequence similarity 213, member B (chromosome 1 open reading frame 93)	FAM213B (C1orf93)
family with sequence similarity 58, member B, pseudogene (family with sequence similarity 58, member B)	FAM58BP (FAM58B)
family with sequence similarity 71, member F1	FAM71F1
family with sequence similarity 71, member F2	FAM71F2
family with sequence similarity 83, member C	FAM83C
fibrosin	FBRS
fat storage-inducing transmembrane protein 2 (chromosome 20 open reading frame 142)	FITM2 (C20orf142)
fukutin related protein	FKRP
long intergenic non-protein coding RNA 511	FLJ26484 (LINC00511)
filamin C, gamma	FLNC
ganglioside induced differentiation associated protein 1-like 1	GDAP1L1
growth differentiation factor 5	GDF5
guanine nucleotide binding protein (G protein) alpha 12	GNA12
guanine nucleotide binding protein (G protein), gamma 8	GNG8
H2A histone family, member Y	H2AFY
hairy and enhancer of split 5 (Drosophila)	HES5
major histocompatibility complex, class II, DO beta	HLA-DOB
major histocompatibility complex, class II, DQ alpha 1	HLA-DQA1
major histocompatibility complex, class II, DQ alpha 2	HLA-DQA2
major histocompatibility complex, class II, DQ beta 1	HLA-DQB1
major histocompatibility complex, class II, DQ beta 2	HLA-DQB2
major histocompatibility complex, class II, DR alpha	HLA-DRA
major histocompatibility complex, class II, DR beta 1	HLA-DRB1
major histocompatibility complex, class II, DR beta 5	HLA-DRB5
major histocompatibility complex, class II, DR beta 6	HLA-DRB6
hepatocyte nuclear factor 4, alpha	HNF4A
homeobox A1	HOXA1
homeobox A10	HOXA10
homeobox A11	HOXA11
HOXA11 antisense RNA	HOXA11-AS
homeobox A13	HOXA13
homeobox A2	HOXA2
homeobox A3	HOXA3
homeobox A4	HOXA4
homeobox A5	HOXA5
homeobox A6	HOXA6
homeobox A7	HOXA7
homeobox A9	HOXA9
heat shock 60kDa protein 1 (chaperonin)	HSPD1
heat shock 10kDa protein 1 (chaperonin 10)	HSPE1
5-hydroxytryptamine (serotonin) receptor 6, G protein-coupled	HTR6
INO80 homolog (S. cerevisiae) (INO80 complex homolog 1 (S. cerevisiae))	INO80 (INOC1)
IQ motif containing E	IQCE
interferon regulatory factor 5	IRF5
integrin, alpha L (antigen CD11A (p180), lymphocyte function-associated antigen 1; alpha polypeptide)	ITGAL
inter-alpha-trypsin inhibitor heavy chain 1	ITIH1
inter-alpha-trypsin inhibitor heavy chain 3	ITIH3
inter-alpha-trypsin inhibitor heavy chain family, member 4	ITIH4
inositol-trisphosphate 3-kinase A	ITPKA
junctophilin 2	JPH2
jerky homolog-like (mouse)	JRKL
kielin/chordin-like protein	KCP
laminin, beta 1	LAMB1
laminin, beta 4	LAMB4
LFNG O-fucosylpeptide 3-beta-N-acetylglucosaminyltransferase	LFNG
small nuclear ribonucleoprotein polypeptide N pseudogene	LOC100129534
uncharacterized LOC100130705	LOC100130705
mitochondrial translational initiation factor 3 pseudogene	LOC100310782
long intergenic non-protein coding RNA 673	LOC100499467 (LINC00673)
uncharacterized LOC115110	LOC115110
uncharacterized LOC25845	LOC25845 (PP7080)
SLC26A4 antisense RNA 1	LOC286002 (SLC26A4-AS1)
mitogen-activated protein kinase kinase 2 pseudogene	LOC407835
smg-1 homolog, phosphatidylinositol 3-kinase-related kinase (C. elegans) pseudogene	LOC440354
smg-1 homolog, phosphatidylinositol 3-kinase-related kinase (C. elegans) pseudogene	LOC595101
uncharacterized LOC613037	LOC613037
OIP5 antisense RNA 1	LOC729082 (OIP5-AS1)
uncharacterized LOC79015	LOC79015
leukocyte receptor tyrosine kinase	LTK
mastermind-like 2 (Drosophila)	MAML2
mannosidase, beta A, lysosomal	MANBA
methionyl-tRNA synthetase 2, mitochondrial	MARS2
mitochondrial inner membrane organizing system 1 (chromosome 1 open reading frame 151)	MINOS1 (C1orf151)
microRNA 1260b	MIR1260B
microRNA 196b	MIR196B
microRNA 320e	MIR320E
microRNA 499a	MIR499A
membrane metallo-endopeptidase-like 1	MMEL1
matrix metallopeptidase 24 (membrane-inserted)	MMP24
MOB family member 4, phocein (MOB1, Mps One Binder kinase activator-like 3 (yeast))	MOB4 (MOBKL3)
MORN repeat containing 1	MORN1
musculoskeletal, embryonic nuclear protein 1	MUSTN1
myosin, heavy chain 7B, cardiac muscle, beta	MYH7B
myosin light chain, phosphorylatable, fast skeletal muscle	MYLPF
neuroblastoma 1, DAN family BMP antagonist	NBL1
NADH dehydrogenase (ubiquinone) complex I, assembly factor 1	NDUFAF1
NIMA (never in mitosis gene a)-related kinase 4	NEK4
nuclear factor of kappa light polypeptide gene enhancer in B-cells 1	NFKB1
nicotinamide N-methyltransferase	NNMT
nuclear receptor subfamily 5, group A, member 2	NR5A2
nucleolar and spindle associated protein 1	NUSAP1
neurexophilin and PC-esterase domain family, member 1 (family with sequence similarity 55, member A)	NXPE1 (FAM55A)
neurexophilin and PC-esterase domain family, member 2 (family with sequence similarity 55, member B)	NXPE2 (FAM55B)
neurexophilin and PC-esterase domain family, member 4 (family with sequence similarity 55, member D)	NXPE4 (FAM55D)
Opa interacting protein 5	OIP5
opsin 1 (cone pigments), short-wave-sensitive	OPN1SW
OTU domain containing 3	OTUD3
pantothenate kinase 4	PANK4
pterin-4 alpha-carbinolamine dehydratase	PCBD2
peroxisomal biogenesis factor 10	PEX10
paired-like homeodomain 1	PITX1
protein kinase (cAMP-dependent, catalytic) inhibitor gamma	PKIG
phospholipase A2, group IIA (platelets, synovial fluid)	PLA2G2A
phospholipase A2, group IIE	PLA2G2E
phospholipase A2, group V	PLA2G5
phospholipase C, eta 2	PLCH2
phospholipase C-like 1	PLCL1
paraneoplastic Ma antigen family-like 1	PNMAL1
paraneoplastic Ma antigen family-like 2	PNMAL2
protein phosphatase 1, regulatory (inhibitor) subunit 2 pseudogene 1	PPP1R2P1
protein phosphatase 5, catalytic subunit	PPP5C
protein kinase C, delta	PRKCD
protein kinase D2	PRKD2
protein arginine methyltransferase 7	PRMT7
protein C receptor, endothelial	PROCR
proline rich 14	PRR14
proteasome (prosome, macropain) subunit, beta type, 8 (large multifunctional peptidase 7)	PSMB8
proteasome (prosome, macropain) subunit, beta type, 9 (large multifunctional peptidase 2)	PSMB9
prostaglandin I2 (prostacyclin) receptor (IP)	PTGIR
R3H domain containing-like	R3HDML
RNA binding motif protein 7	RBM7
RER1 retention in endoplasmic reticulum 1 homolog (S. cerevisiae)	RER1
REX2, RNA exonuclease 2 homolog (S. cerevisiae)	REXO2
RFT1 homolog (S. cerevisiae)	RFT1
raftlin family member 2	RFTN2
ring finger protein 186	RNF186
RNA polymerase II associated protein 1	RPAP1
Rtf1, Paf1	RTF1
selenophosphate synthetase 2	SEPHS2
septin 1	SEPT1
serine incorporator 3	SERINC3
splicing factor 3b, subunit 1, 155kDa	SF3B1
Scm-like with four mbt domains 1	SFMBT1
solute carrier family 1 (neutral amino acid transporter), member 5	SLC1A5
solute carrier family 26, member 3	SLC26A3
solute carrier family 26, member 4	SLC26A4
solute carrier family 39 (metal ion transporter), member 11	SLC39A11
solute carrier family 39 (zinc transporter), member 8	SLC39A8
solute carrier family 7 (amino acid transporter light chain, y+L system), member 6	SLC7A6
solute carrier family 7, member 6 opposite strand	SLC7A6OS
solute carrier family 9, subfamily A (NHE3, cation proton antiporter 3), member 3	SLC9A3
sphingomyelin phosphodiesterase 3, neutral membrane (neutral sphingomyelinase II)	SMPD3
small ILF3/NF90-associated RNA E	SNAR-E
Snf2-related CREBBP activator protein	SRCAP
striatin, calmodulin binding protein 4	STRN4
transporter 1, ATP-binding cassette, sub-family B (MDR	TAP1
transporter 2, ATP-binding cassette, sub-family B (MDR	TAP2
TBC1 domain family, member 10B	TBC1D10B
transketolase	TKT
transmembrane and coiled-coil domains 4	TMCO4
transmembrane protein 110	TMEM110
tumor necrosis factor receptor superfamily, member 14	TNFRSF14
transportin 3	TNPO3
triosephosphate isomerase 1 pseudogene 2	TPI1P2
tubulin polymerization promoting protein	TPPP
transient receptor potential cation channel, subfamily C, member 4 associated protein	TRPC4AP
tetraspanin 33	TSPAN33
tocopherol (alpha) transfer protein-like (chromosome 20 open reading frame 142)	TTPAL (C20orf121)
tweety homolog 3 (Drosophila)	TTYH3
thioredoxin domain containing 15	TXNDC15
ubiquitin-conjugating enzyme E2D 3	UBE2D3
ubiquinol-cytochrome c reductase complex chaperone	UQCC
zinc finger, DHHC-type containing 11	ZDHHC11
zinc finger protein 90 homolog (mouse)	ZFP90
zinc finger protein 48	ZNF48
zinc finger protein 688	ZNF688
zinc finger protein 689	ZNF689
zinc finger protein 747	ZNF747
zinc finger protein 764	ZNF764
zinc finger protein 768	ZNF768
zinc finger protein 771	ZNF771
zinc finger protein 785	ZNF785
IBD susceptbility genes
alpha- and gamma-adaptin binding protein	AAGAB (FLJ11506)
angio-associated, migratory cell protein	AAMP
ATP-binding cassette, sub-family G (WHITE), member 5	ABCG5
abhydrolase domain containing 16B (chromosome 20 open reading frame 135)	ABHD16B (C20orf135)
ArfGAP with coiled-coil, ankyrin repeat and PH domains 3	ACAP3
acetylcholinesterase	ACHE
acyl-CoA synthetase long-chain family member 6	ACSL6
actin-like 6B	ACTL6B
actinin, alpha 1	ACTN1
ARP2 actin-related protein 2 homolog (yeast)	ACTR2
acylphosphatase 1, erythrocyte (common) type	ACYP1
adenosine deaminase domain containing 1 (testis-specific)	ADAD1
adenosine deaminase, tRNA-specific 2	ADAT2
adenylate cyclase 3	ADCY3
adenosine kinase	ADK
2-aminoethanethiol (cysteamine) dioxygenase	ADO
ArfGAP with GTPase domain, ankyrin repeat and PH domain 5	AGAP5
ArfGAP with FG repeats 2 (HIV-1 Rev binding protein-like)	AGFG2 (HRBL)
1-acylglycerol-3-phosphate O-acyltransferase 2 (lysophosphatidic acid acyltransferase, beta)	AGPAT2
1-acylglycerol-3-phosphate O-acyltransferase 3	AGPAT3
agrin	AGRN
alanine-glyoxylate aminotransferase	AGXT
AHA1, activator of heat shock 90kDa protein ATPase homolog 2 (yeast)	AHSA2
androgen-induced 1	AIG1
autoimmune regulator	AIRE
adenylate kinase 3	AK3
adhesion molecule with Ig-like domain 3	AMIGO3
aminomethyltransferase	AMT
ankyrin repeat and MYND domain containing 1	ANKMY1
ankyrin repeat domain 13C	ANKRD13C
ankyrin repeat domain 16	ANKRD16
ankyrin repeat domain 33B	ANKRD33B
annexin A6	ANXA6
adaptor-related protein complex 1, mu 2 subunit	AP1M2
adaptor-related protein complex 3, mu 1 subunit	AP3M1
adaptor-related protein complex 5, beta 1 subunit	AP5B1 (DKFZp761E198)
N-acylaminoacyl-peptide hydrolase	APEH
apolipoprotein B mRNA editing enzyme, catalytic polypeptide-like 3C	APOBEC3C
apolipoprotein B mRNA editing enzyme, catalytic polypeptide-like 3D	APOBEC3D
apolipoprotein B mRNA editing enzyme, catalytic polypeptide-like 3F	APOBEC3F
apolipoprotein B mRNA editing enzyme, catalytic polypeptide-like 3G	APOBEC3G
apolipoprotein B mRNA editing enzyme, catalytic polypeptide-like 3H	APOBEC3H
apolipoprotein B receptor (apolipoprotein B-48 receptor)	APOBR (APOB48R)
apolipoprotein L domain containing 1	APOLD1
aquaporin 12A	AQP12A
aquaporin 12B	AQP12B
ADP-ribosylation factor related protein 1	ARFRP1
Rho GTPase activating protein 30	ARHGAP30
Rho	ARHGEF2
ariadne homolog 2 (Drosophila)	ARIH2
actin related protein 2	ARPC1A
actin related protein 2	ARPC1B
actin related protein 2	ARPC2
activating signal cointegrator 1 complex subunit 2	ASCC2
ash1 (absent, small, or homeotic)-like (Drosophila)	ASH1L
acid-sensing (proton-gated) ion channel 2 (amiloride-sensitive cation channel 1)	ASIC2 (ACCN1)
additional sex combs like 1 (Drosophila)	ASXL1
ankyrin repeat, SAM and basic leucine zipper domain containing 1	ASZ1
ATPase family, AAA domain containing 3A	ATAD3A
ATPase family, AAA domain containing 3B	ATAD3B
ATPase family, AAA domain containing 3C	ATAD3C
activating transcription factor 4 (tax-responsive enhancer element B67)	ATF4
autophagy related 4D, cysteine peptidase	ATG4D
autophagy related 5	ATG5
ATPase, Ca++ transporting, cardiac muscle, fast twitch 1	ATP2A1
ATP synthase, H+ transporting, mitochondrial F1 complex, epsilon subunit	ATP5E
ATPase, H+ transporting, lysosomal V0 subunit a1	ATP6V0A1
ATPase, H+ transporting, lysosomal 13kDa, V1 subunit G1	ATP6V1G1
ATR interacting protein	ATRIP
ataxin 2-like	ATXN2L
AU RNA binding protein	AUH
aurora kinase A interacting protein 1	AURKAIP1
UDP-Gal:betaGal beta 1,3-galactosyltransferase polypeptide 6	B3GALT6
xylosylprotein beta 1,4-galactosyltransferase, polypeptide 7 (galactosyltransferase I)	B4GALT7
BTB and CNC homology 1, basic leucine zipper transcription factor 2	BACH2
BCL2-associated agonist of cell death	BAD
barrier to autointegration factor 1	BANF1
breast cancer anti-estrogen resistance 4 (non-protein coding)	BCAR4
B-cell CLL	BCL9L
bestrophin 1	BEST1
Bloom syndrome, RecQ helicase-like	BLM
BMS1 pseudogene 4	BMS1P4
BPI fold containing family B, member 2 (bactericidal/permeability-increasing protein-like 1)	BPIFB2 (BPIL1)
BPI fold containing family B, member 6 (bactericidal/permeability-increasing protein-like 3)	BPIFB6 (BPIL3)
brain and reproductive organ-expressed (TNFRSF1A modulator)	BRE
bromodomain and WD repeat domain containing 1	BRWD1
BRWD1 intronic transcript 2 (non-protein coding)	BRWD1-IT2
bassoon (presynaptic cytomatrix protein)	BSN
chromosome 10 open reading frame 55	C10orf55
chromosome 10 open reading frame 58	C10orf58
chromosome 11 open reading frame 10	C11orf10
chromosome 11 open reading frame 20	C11orf20 (DKFZP566E164)
chromosome 11 open reading frame 30	C11orf30
chromosome 11 open reading frame 68	C11orf68
chromosome 11 open reading frame 9	C11orf9
chromosome 14 open reading frame 181	C14orf181
chromosome 16 open reading frame 74	C16orf74
chromosome 1 open reading frame 106	C1orf106
chromosome 1 open reading frame 141	C1orf141
chromosome 1 open reading frame 159	C1orf159
chromosome 1 open reading frame 192	C1orf192
chromosome 1 open reading frame 53	C1orf53
chromosome 20 open reading frame 112	C20orf112
chromosome 20 open reading frame 160	C20orf160
chromosome 20 open reading frame 195	C20orf195
chromosome 20 open reading frame 203	C20orf203
chromosome 21 open reading frame 2	C21orf2
chromosome 21 open reading frame 33	C21orf33
C2 domain-containing protein 2-like (transmembrane protein 24)	C2CD2L (TMEM24)
C2 calcium-dependent domain containing 4D	C2CD4D
chromosome 2 open reading frame 54	C2orf54
chromosome 2 open reading frame 62	C2orf62
chromosome 2 open reading frame 74	C2orf74
chromosome 3 open reading frame 62	C3orf62
chromosome 3 open reading frame 71 (uncharactarized LOC646450)	C3orf71 (LOC646450)
chromosome 5 open reading frame 56 (uncharactarized LOC441108)	C5orf56 (LOC441108)
chromosome 5 open reading frame 62	C5orf62 (MST150)
chromosome 7 open reading frame 61 (uncharactarized LOC402573)	C7orf61 (LOC402573)
chromosome 7 open reading frame 72	C7orf72
chromosome 9 open reading frame 163	C9orf163
chromosome 9 open reading frame 69	C9orf69
chromosome 9 open reading frame 91	C9orf91
calcium binding protein 7	CABP7
calcium channel, voltage-dependent, T type, alpha 1I subunit	CACNA1I
calcium channel, voltage-dependent, L type, alpha 1S subunit	CACNA1S
calcium	CAMK2G
CaM kinase-like vesicle-associated	CAMKV
cathelicidin antimicrobial peptide	CAMP
calmodulin regulated spectrin-associated protein family, member 2	CAMSAP2
calmodulin binding transcription activator 1	CAMTA1
calpain 10	CAPN10
caspase recruitment domain family, member 9	CARD9
calpastatin	CAST
cation channel, sperm associated 1	CATSPER1
chromobox homolog 7	CBX7
coiled-coil domain containing 101	CCDC101
coiled-coil domain containing 116	CCDC116
coiled-coil domain containing 36	CCDC36
coiled-coil domain containing 51	CCDC51
coiled-coil domain containing 71	CCDC71
coiled-coil domain containing 72 (translation machinery associated 7 homolog (S. cerevisiae))	CCDC72 (TMA7)
coiled-coil domain containing 84	CCDC84
coiled-coil domain containing 85B	CCDC85B
coiled-coil domain containing 86	CCDC86
coiled-coil domain containing 88B	CCDC88B
chemokine (C-C motif) ligand 1	CCL1
chemokine (C-C motif) ligand 11	CCL11
chemokine (C-C motif) ligand 13	CCL13
chemokine (C-C motif) ligand 2	CCL2
chemokine (C-C motif) ligand 7	CCL7
chemokine (C-C motif) ligand 8	CCL8
cyclin L2	CCNL2
cyclin Y	CCNY
chemokine (C-C motif) receptor 6	CCR6
CD226 molecule	CD226
CD244 molecule, natural killer cell receptor 2B4	CD244
CD40 molecule, TNF receptor superfamily member 5	CD40
CD48 molecule	CD48
CD5 molecule	CD5
CD6 molecule	CD6
cell division cycle 25 homolog A (S. pombe)	CDC25A
cell division cycle 37 homolog (S. cerevisiae)	CDC37
CDC42 small effector 2	CDC42SE2
cadherin 22, type 2	CDH22
cadherin-related family member 4	CDHR4
cyclin-dependent kinase 12 (Cdc2-related kinase, arginine/serine-rich)	CDK12 (CRKRS)
CDK5 regulatory subunit associated protein 1-like 1	CDKAL1
cyclin-dependent kinase inhibitor 1B (p27, Kip1)	CDKN1B
cyclin-dependent kinase inhibitor 2D (p19, inhibits CDK4)	CDKN2D
CCAAT	CEBPA
CCAAT	CEBPB
CCAAT	CEBPG
CUGBP, Elav-like family member 3 (trinucleotide repeat containing 4)	CELF3 (TNRC4)
cadherin, EGF LAG seven-pass G-type receptor 3 (flamingo homolog, Drosophila)	CELSR3
centromere protein O	CENPO
centrosomal protein 192kDa	CEP192
centrosomal protein 76kDa	CEP76
cofilin 1 (non-muscle)	CFL1
cystic fibrosis transmembrane conductance regulator (ATP-binding cassette sub-family C, member 7)	CFTR
coiled-coil-helix-coiled-coil-helix domain containing 1	CHCHD1
calcineurin-like EF hand protein 2	CHP2
CDGSH iron sulfur domain 1	CISD1
C-type lectin domain family 16, member A	CLEC16A
CDC-like kinase 2	CLK2
ceroid-lipofuscinosis, neuronal 3	CLN3
clathrin, heavy chain (Hc)	CLTC
cyclin M1	CNNM1
ciliary neurotrophic factor	CNTF
CoA synthase	COASY
collagen, type II, alpha 1	COL2A1
collagen, type VII, alpha 1	COL7A1
COMM domain containing 7	COMMD7
COX15 homolog, cytochrome c oxidase assembly protein (yeast)	COX15
cytochrome c oxidase subunit IV isoform 1	COX4I1
COX4 neighbor	COX4NB
cleavage and polyadenylation specific factor 3-like	CPSF3L
crumbs homolog 1 (Drosophila)	CRB1
cAMP responsive element binding protein-like 2	CREBL2
cAMP responsive element modulator	CREM
CREB regulated transcription coactivator 3	CRTC3
colony stimulating factor 2 (granulocyte-macrophage)	CSF2
cystatin E	CST6
CTD (carboxy-terminal domain, RNA polymerase II, polypeptide A) small phosphatase 1	CTDSP1
cystathionase (cystathionine gamma-lyase)	CTH
CBP80/20-dependent translation initiation factor	CTIF (KIAA0427)
cathepsin A	CTSA
cathepsin D	CTSD
cathepsin W	CTSW
cathepsin Z	CTSZ
cullin 2	CUL2
cutC copper transporter homolog (E. coli)	CUTC
chemokine (C-X-C motif) ligand 1 (melanoma growth stimulating activity, alpha)	CXCL1
chemokine (C-X-C motif) ligand 2	CXCL2
chemokine (C-X-C motif) ligand 3	CXCL3
chemokine (C-X-C motif) ligand 5	CXCL5
chemokine (C-X-C motif) ligand 6 (granulocyte chemotactic protein 2)	CXCL6
chemokine (C-X-C motif) receptor 1 (interleukin-8 receptor type A)	CXCR1 (IL8RA)
chemokine (C-X-C motif) receptor 2 (interleukin-8 receptor type B)	CXCR2 (IL8RB)
chemokine (C-X-C motif) receptor 2 pseudogene 1	CXCR2P1
chemokine (C-X-C motif) receptor 5	CXCR5
dystroglycan 1 (dystrophin-associated glycoprotein 1)	DAG1
diacylglycerol lipase, alpha	DAGLA
DALR anticodon binding domain containing 3	DALRD3
death-associated protein	DAP
death associated protein 3	DAP3
drebrin 1	DBN1
DDB1 and CUL4 associated factor 5 (WD repeat domain 22)	DCAF5 (WDR22)
dynactin 4 (p62)	DCTN4
dynactin 5 (p25)	DCTN5
dopa decarboxylase (aromatic L-amino acid decarboxylase)	DDC
DEAD (Asp-Glu-Ala-Asp) box polypeptide 41	DDX41
DEAD (Asp-Glu-Ala-Asp) box polypeptide 59	DDX59
DEAD (Asp-Glu-Ala-Asp) box helicase 6	DDX6
death effector domain containing	DEDD
DENN	DENND1B
uncharacterized LOC26070	DKFZP434K028
DnaJ (Hsp40) homolog, subfamily C, member 27 (Ras-associated protein Rap1)	DNAJC27 (RBJ)
DnaJ (Hsp40) homolog, subfamily C, member 4	DNAJC4
DnaJ (Hsp40) homolog, subfamily C, member 5	DNAJC5
DNL-type zinc finger	DNLZ
DNA (cytosine-5-)-methyltransferase 1	DNMT1
DNA (cytosine-5-)-methyltransferase 3 beta	DNMT3B
DNA (cytosine-5-)-methyltransferase 3-like	DNMT3L
dedicator of cytokinesis 9	DOCK9
docking protein 3	DOK3
docking protein 6	DOK6
dolichyl-phosphate (UDP-N-acetylglucosamine) N-acetylglucosaminephosphotransferase 1 (GlcNAc-1-P transferase)	DPAGT1
dipeptidyl-peptidase 4	DPP4
DR1-associated protein 1 (negative cofactor 2 alpha)	DRAP1
dual specificity phosphatase 12	DUSP12
dual specificity phosphatase 16	DUSP16
dual specificity phosphatase 28	DUSP28
dishevelled, dsh homolog 1 (Drosophila)	DVL1
DPY30 domain containing 1	DYDC1
DPY30 domain containing 2	DYDC2
dymeclin	DYM
dynein, cytoplasmic 2, light intermediate chain 1	DYNC2LI1
dual-specificity tyrosine-(Y)-phosphorylation regulated kinase 3	DYRK3
E2F transcription factor 3	E2F3
endothelin 3	EDN3
eukaryotic translation elongation factor 1 alpha 2	EEF1A2
EGF containing fibulin-like extracellular matrix protein 2	EFEMP2
EFR3 homolog B (S. cerevisiae)	EFR3B
EGF-like-domain, multiple 7	EGFL7
early growth response 2	EGR2
eukaryotic translation initiation factor 1A domain containing	EIF1AD
eukaryotic translation initiation factor 2B, subunit 2 beta, 39kDa	EIF2B2
eukaryotic translation initiation factor 2D (ligatin)	EIF2D (LGTN)
eukaryotic translation initiation factor 3, subunit C	EIF3C
eukaryotic translation initiation factor 3, subunit C-like	EIF3CL
eukaryotic translation initiation factor 3, subunit G	EIF3G
eukaryotic translation initiation factor 5A-like 1	EIF5AL1
endonuclease, polyU-specific (placental protein 11)	ENDOU (P11)
ectonucleoside triphosphate diphosphohydrolase 7	ENTPD7
EPH receptor A8	EPHA8
EPH receptor B4	EPHB4
erythropoietin	EPO
EPS8-like 1	EPS8L1
endoplasmic reticulum aminopeptidase 1	ERAP1
endoplasmic reticulum aminopeptidase 2	ERAP2
v-erb-b2 erythroblastic leukemia viral oncogene homolog 2, neuro	ERBB2
endoplasmic reticulum to nucleus signaling 2	ERN2
ERBB receptor feedback inhibitor 1	ERRFI1
estrogen-related receptor alpha	ESRRA
exocyst complex component 6	EXOC6
F11 receptor	F11R
coagulation factor XII (Hageman factor)	F12
fatty acid desaturase 1	FADS1
fatty acid desaturase 2	FADS2
fatty acid desaturase 3	FADS3
Fas apoptotic inhibitory molecule 3	FAIM3
family with sequence similarity 132, member A	FAM132A
family with sequence similarity 134, member C	FAM134C
family with sequence similarity 189, member B (chromosome 1 open reading frame 2)	FAM189B (C1orf2)
family with sequence similarity 193, member B	FAM193B (FLJ10404)
family with sequence similarity 212, member A (chromosome 3 open reading frame 54)	FAM212A (C3orf54)
family with sequence similarity 213, member A (chromosome 10 open reading frame 58)	FAM213A (C10orf58)
family with sequence similarity 49, member B	FAM49B
family with sequence similarity 69, member B	FAM69B
family with sequence similarity 99, member A (non-protein coding)	FAM99A
family with sequence similarity 99, member B (non-protein coding)	FAM99B
fibroblast activation protein, alpha	FAP
F-box protein, helicase, 18	FBXO18
F-box protein 24	FBXO24
F-box and WD repeat domain containing 12	FBXW12
Fc receptor, IgA, IgM, high affinity	FCAMR
Fc fragment of IgA, receptor for	FCAR
Fc fragment of IgG, low affinity IIa, receptor (CD32)	FCGR2A
Fc fragment of IgG, low affinity IIb, receptor (CD32)	FCGR2B
Fc fragment of IgG, low affinity IIc, receptor for (CD32) (gene/pseudogene)	FCGR2C
Fc fragment of IgG, low affinity IIIa, receptor (CD16a)	FCGR3A
Fc fragment of IgG, low affinity IIIb, receptor (CD16b)	FCGR3B
Fc receptor-like A	FCRLA
Fc receptor-like B	FCRLB
farnesyl diphosphate synthase	FDPS
ferredoxin 1-like	FDX1L
flap structure-specific endonuclease 1	FEN1
fermitin family member 3	FERMT3
FGFR1 oncogene partner	FGFR1OP
fibroblast growth factor (acidic) intracellular binding protein	FIBP
fidgetin-like 1	FIGNL1
FK506 binding protein 2, 13kDa	FKBP2
FKSG29	FKSG29
uncharacterized LOC400957	FLJ16341
long intergenic non-protein coding RNA 548	FLJ42392 (LINC00548)
fibronectin leucine rich transmembrane protein 1	FLRT1
folliculin interacting protein 1	FNIP1
FBJ murine osteosarcoma viral oncogene homolog	FOS
FOS-like antigen 1	FOSL1
FOS-like antigen 2	FOSL2
forkhead box O1	FOXO1
forkhead box R1	FOXR1
ferritin, heavy polypeptide 1	FTH1
fucosidase, alpha-L- 2, plasma	FUCA2
furin (paired basic amino acid cleaving enzyme)	FURIN
fucosyltransferase 11 (alpha (1,3) fucosyltransferase)	FUT11
FYN oncogene related to SRC, FGR, YES	FYN
galactose-3-O-sulfotransferase 3	GAL3ST3
galactosylceramidase	GALC
GATS protein-like 3 (uncharactarized LOC652968)	GATSL3 (LOC652968)
grancalcin, EF-hand calcium binding protein	GCA
glucagon	GCG
GDP dissociation inhibitor 2	GDI2
GH3 domain containing	GHDC
GRB10 interacting GYF protein 1	GIGYF1
glutaminase	GLS
glycolipid transfer protein domain containing 1	GLTPD1
glycine-N-acyltransferase	GLYAT
glucocorticoid modulatory element binding protein 2	GMEB2
GDP-mannose pyrophosphorylase B	GMPPB
guanine nucleotide binding protein (G protein), beta polypeptide 2	GNB2
glucosamine-6-phosphate deaminase 1	GNPDA1
gon-4-like (C. elegans)	GON4L
glutamic-oxaloacetic transaminase 1, soluble (aspartate aminotransferase 1)	GOT1
glycoprotein VI (platelet)	GP6
G patch domain containing 1	GPATCH1
G protein-coupled bile acid receptor 1	GPBAR1
glypican 1	GPC1
G protein-coupled receptor 12	GPR12
G protein-coupled receptor 137	GPR137
G protein-coupled receptor 18	GPR18
G protein-coupled receptor 183 (EBV-induced G-protein coupled receptor 2)	GPR183 (EBI2)
G protein-coupled receptor 19	GPR19
G protein-coupled receptor 25	GPR25
G protein-coupled receptor 31	GPR31
G protein-coupled receptor 35	GPR35
G protein-coupled receptor 65	GPR65
G-protein signaling modulator 1	GPSM1
glutathione peroxidase 1	GPX1
glutathione peroxidase 3 (plasma)	GPX3
growth factor receptor-bound protein 7	GRB7
G protein-coupled receptor kinase 6	GRK6
gasdermin A	GSDMA
gasdermin B (gasdermin-like protein)	GSDMB (GSDML)
gasdermin C (melanoma-derived leucine zipper-containing extranuclear factor)	GSDMC (MLZE)
guanylate cyclase 2E, pseudogene	GUCY2E (GUCY2EP)
H19, imprinted maternally expressed transcript (non-protein coding)	H19
H2A histone family, member X	H2AFX
hemopoietic cell kinase	HCK
hyperpolarization activated cyclic nucleotide-gated potassium channel 3	HCN3
hypocretin (orexin) neuropeptide precursor	HCRT
histone deacetylase 7	HDAC7
HEAT repeat containing 6	HEATR6
hematopoietically expressed homeobox	HHEX
HERV-H LTR-associating 3	HHLA3
hypermethylated in cancer 2	HIC2
histidine triad nucleotide binding protein 1	HINT1
hydroxymethylbilane synthase	HMBS
HORMA domain containing 2	HORMAD2
hydroxysteroid (17-beta) dehydrogenase 1	HSD17B1
heat shock 70kDa protein 6 (HSP70B')	HSPA6
heat shock 70kDa protein 7 (HSP70B)	HSPA7
hypoxia up-regulated 1	HYOU1
intercellular adhesion molecule 1	ICAM1
intercellular adhesion molecule 3	ICAM3
intercellular adhesion molecule 4 (Landsteiner-Wiener blood group)	ICAM4
intercellular adhesion molecule 5, telencephalin	ICAM5
inducible T-cell co-stimulator ligand	ICOSLG
insulin-degrading enzyme	IDE
interferon induced with helicase C domain 1	IFIH1
interferon, gamma	IFNG
IKAROS family zinc finger 1 (Ikaros)	IKZF1
IKAROS family zinc finger 3 (Aiolos)	IKZF3
interleukin 10	IL10
interleukin 12B (natural killer cell stimulatory factor 2, cytotoxic lymphocyte maturation factor 2, p40)	IL12B
interleukin 12 receptor, beta 2	IL12RB2
interleukin 13	IL13
interleukin 15 receptor, alpha	IL15RA
interleukin 18 receptor 1	IL18R1
interleukin 18 receptor accessory protein	IL18RAP
interleukin 19	IL19
interleukin 1 receptor, type I	IL1R1
interleukin 1 receptor, type II	IL1R2
interleukin 1 receptor-like 1	IL1RL1
interleukin 1 receptor-like 2	IL1RL2
interleukin 2	IL2
interleukin 20	IL20
interleukin 21	IL21
interleukin 22	IL22
interleukin 23 receptor	IL23R
interleukin 24	IL24
interleukin 26	IL26
interleukin 27	IL27
interleukin 2 receptor, alpha	IL2RA
interleukin 3 (colony-stimulating factor, multiple)	IL3
interleukin 4	IL4
interleukin 5 (colony-stimulating factor, eosinophil)	IL5
interleukin 8	IL8
IMP (inosine 5'-monophosphate) dehydrogenase 2	IMPDH2
inositol polyphosphate-5-phosphatase, 72 kDa	INPP5E
insulin-like 6	INSL6
inositol hexakisphosphate kinase 1	IP6K1 (IHPK1)
inositol hexakisphosphate kinase 2	IP6K2 (IHPK2)
inositol polyphosphate multikinase	IPMK
IQ motif containing H	IQCH
IQ motif containing GTPase activating protein 1	IQGAP1
interferon regulatory factor 1	IRF1
interferon regulatory factor 8	IRF8
immunity-related GTPase family, M	IRGM
intelectin 1 (galactofuranose binding)	ITLN1
intelectin 2	ITLN2
Janus kinase 2	JAK2
Jun dimerization protein 2	JDP2 (JUNDM2)
K(lysine) acetyltransferase 5 (HIV-1 Tat interactive protein, 60kDa)	KAT5 (HTATIP)
potassium voltage-gated channel, subfamily H (eag-related), member 4	KCNH4
potassium voltage-gated channel, subfamily H (eag-related), member 7	KCNH7
potassium channel, subfamily K, member 10	KCNK10
potassium channel, subfamily K, member 4	KCNK4
potassium voltage-gated channel, KQT-like subfamily, member 2	KCNQ2
kelch-like ECH-associated protein 1	KEAP1
KIAA0141	KIAA0141
KIAA0907	KIAA0907
KIAA0913	KIAA0913
KIAA1109	KIAA1109
KIAA1841	KIAA1841
KIAA1919	KIAA1919
kinesin family member 11	KIF11
kinesin family member 1A	KIF1A
kinesin family member 21B	KIF21B
kinesin family member 3B	KIF3B
killer cell immunoglobulin-like receptor, two domains, long cytoplasmic tail, 1	KIR2DL1
killer cell immunoglobulin-like receptor, two domains, long cytoplasmic tail, 3	KIR2DL3
killer cell immunoglobulin-like receptor, two domains, long cytoplasmic tail, 4	KIR2DL4
killer cell immunoglobulin-like receptor, two domains, short cytoplasmic tail, 4	KIR2DS4
killer cell immunoglobulin-like receptor, three domains, long cytoplasmic tail, 1	KIR3DL1
killer cell immunoglobulin-like receptor, three domains, long cytoplasmic tail, 2	KIR3DL2
killer cell immunoglobulin-like receptor, three domains, long cytoplasmic tail, 3	KIR3DL3
killer cell immunoglobulin-like receptor, three domains, pseudogene 1	KIR3DP1
kelch domain containing 8B	KLHDC8B
kelch domain containing 9	KLHDC9
karyopherin alpha 7 (importin alpha 8)	KPNA7
KRI1 homolog (S. cerevisiae)	KRI1
keratin associated protein 5-3	KRTAP5-3
keratin associated protein 5-4	KRTAP5-4
keratin associated protein 5-5	KRTAP5-5
keratin associated protein 5-6	KRTAP5-6
laminin, beta 2 (laminin S)	LAMB2
laminin, beta 2 pseudogene 1	LAMB2P1
late endosomal/lysosomal adaptor, MAPK and MTOR activator 2 (mitogen-activated protein-binding protein-interacting protein)	LAMTOR2 (MAPBPIP)
lipocalin 10	LCN10
lipocalin 6	LCN6
LIM homeobox 3	LHX3
leukemia inhibitory factor	LIF
leukocyte immunoglobulin-like receptor, subfamily B (with TM and ITIM domains), member 1	LILRB1
leukocyte immunoglobulin-like receptor, subfamily B (with TM and ITIM domains), member 4	LILRB4
leukocyte immunoglobulin-like receptor pseudogene 2	LILRP2
Lck interacting transmembrane adaptor 1	LIME1
leucine rich repeat and Ig domain containing 4	LINGO4
lipopolysaccharide-induced TNF factor	LITAF
Lix1 homolog (chicken)	LIX1
lectin, mannose-binding 2	LMAN2
lamin A	LMNA
leucyl	LNPEP
uncharacterized LOC100129316	LOC100129316
uncharacterized LOC100132111	LOC100132111
MRPL23 antisense RNA 1	LOC100133545 (MRPL23-AS1)
UBAC2 antisense RNA 1	LOC100289373 (UBAC2-AS1)
uncharacterized LOC148413	LOC148413
uncharacterized LOC149950	LOC149950
uncharacterized LOC26102	LOC26102
ZMIZ1 antisense RNA 1	LOC283050 (ZMIZ1-AS1)
uncharacterized LOC284751	LOC284751
uncharacterized LOC285627	LOC285627
uncharacterized LOC285740	LOC285740
uncharacterized LOC338651	LOC338651
uncharacterized LOC339803	LOC339803
interferon induced transmembrane protein 10	LOC402778 (IFITM10)
ankyrin repeat domain 65	LOC441869 (ANKRD65)
TRAF3IP2 antisense RNA 1	LOC643749 (TRAF3IP2-AS1)
WDNM1-like pseudogene	LOC645638
ASH1L antisense RNA 1	LOC645676 (ASH1L-AS1)
chromosome 3 open reading frame 84	LOC646498 (C3orf84)
long intergenic non-protein coding RNA 598	LOC646982 (LINC00598)
adaptor-related protein complex 1, sigma 2 subunit pseudogene	LOC653653
putative LRRC3-like protein ENSP00000367157	LOC728129
hCG1645220	LOC728819
glycine cleavage system protein H (aminomethyl carrier) pseudogene	LOC729080
golgin A6 family, member A pseudogene	LOC729668
DNAJC27 antisense RNA 1	LOC729723
uncharacterized LOC80054	LOC80054
loss of heterozygosity, 12, chromosomal region 1	LOH12CR1
loss of heterozygosity, 12, chromosomal region 2 (non-protein coding)	LOH12CR2
leupaxin	LPXN
leucine-rich repeats and calponin homology (CH) domain containing 4	LRCH4
low density lipoprotein receptor-related protein 3	LRP3
low density lipoprotein receptor-related protein 6	LRP6
leucine rich repeat containing 32	LRRC32
leucine-rich repeat kinase 2	LRRK2
lymphocyte-specific protein 1	LSP1
lymphocyte antigen 9	LY9
Lyrm7 homolog (mouse)	LYRM7
lysozyme-like 2	LYZL2
MACRO domain containing 1	MACROD1
MANSC domain containing 1	MANSC1
mitogen-activated protein kinase kinase kinase 8	MAP3K8
microtubule-associated protein 4	MAP4
mitogen-activated protein kinase kinase kinase kinase 4	MAP4K4
mitogen-activated protein kinase 1	MAPK1
mitogen-activated protein kinase-activated protein kinase 2	MAPKAPK2
microtubule-associated protein, RP	MAPRE1
methionine adenosyltransferase I, alpha	MAT1A
Mdm1 nuclear protein homolog (mouse)	MDM1
mex-3 homolog A (C. elegans)	MEX3A
mannosyl (beta-1,4-)-glycoprotein beta-1,4-N-acetylglucosaminyltransferase	MGAT3
migration and invasion enhancer 1 (chromosome 10 open reading frame 58)	MIEN1 (C17orf37)
mesoderm induction early response 1 homolog (Xenopus laevis)	MIER1
microRNA 101-2	MIR101-2
microRNA 1181	MIR1181
microRNA 1237	MIR1237
microRNA 1238	MIR1238
microRNA 126	MIR126
microRNA 130b	MIR130B
microRNA 149	MIR149
microRNA 1908	MIR1908
microRNA 191	MIR191
microRNA 1910	MIR1910
microRNA 1914	MIR1914
microRNA 200a	MIR200A
microRNA 200b	MIR200B
microRNA 21	MIR21
microRNA 26b	MIR26B
microRNA 301b	MIR301B
microRNA 3155a	MIR3155A
microRNA 425	MIR425
microRNA 4271	MIR4271
microRNA 429	MIR429
microRNA 4298	MIR4298
microRNA 4322	MIR4322
microRNA 555	MIR555
microRNA 611	MIR611
microRNA 623	MIR623
microRNA 647	MIR647
microRNA 675	MIR675
microRNA 711	MIR711
microRNA 941-1	MIR941-1
microRNA 941-2	MIR941-2
microRNA 941-3	MIR941-3
mutL homolog 3 (E. coli)	MLH3
MAX-like protein X	MLX
matrix metallopeptidase 9 (gelatinase B, 92kDa gelatinase, 92kDa type IV collagenase)	MMP9
MOB kinase activator 2	MOB2 (HCCA2)
motile sperm domain containing 3	MOSPD3
myelin protein zero	MPZ
mitochondrial ribosomal protein L20	MRPL20
mitochondrial ribosomal protein L23	MRPL23
mitochondrial ribosomal protein L4	MRPL4
mitochondrial ribosomal protein L9	MRPL9
membrane-spanning 4-domains, subfamily A, member 10	MS4A10
membrane-spanning 4-domains, subfamily A, member 15	MS4A15
macrophage stimulating 1 (hepatocyte growth factor-like)	MST1
macrophage stimulating 1 receptor (c-met-related tyrosine kinase)	MST1R
misato homolog 1 (Drosophila)	MSTO1
misato homolog 2 pseudogene	MSTO2P
methylenetetrahydrofolate dehydrogenase (NADP+ dependent) 2-like	MTHFD2L
myotubularin related protein 3	MTMR3
mitochondrial poly(A) polymerase (PAP-associated domain-containing protein 1)	MTPAP (PAPD1)
mucin 19, oligomeric	MUC19
MUS81 endonuclease homolog (S. cerevisiae)	MUS81
MAX dimerization protein 3	MXD3
matrix-remodelling associated 8	MXRA8
myosin, heavy chain 16 pseudogene	MYH16
myosin IB	MYO1B
myozenin 3	MYOZ3
N-acetylglucosaminidase, alpha	NAGLU
NCK interacting protein with SH3 domain	NCKIPSD
nuclear receptor coactivator 1	NCOA1
nuclear receptor coactivator 5	NCOA5
natural cytotoxicity triggering receptor 1	NCR1
Nedd4 family interacting protein 1	NDFIP1
N-deacetylase	NDST2
NADH dehydrogenase (ubiquinone) complex I, assembly factor 3 (chromosome 3 open reading frame 60)	NDUFAF3 (C3orf60)
NIMA (never in mitosis gene a)- related kinase 9	NEK9
neuralized homolog 2 (Drosophila)	NEURL2
neuronal differentiation 2	NEUROD2
nuclear factor, interleukin 3 regulated	NFIL3
nicolin 1	NICN1
nitrilase 1	NIT1
NK2 homeobox 3	NKX2-3
NLR family, pyrin domain containing 2	NLRP2
NLR family, pyrin domain containing 7	NLRP7
NME	NME6
notch 1	NOTCH1
neurexin 2	NRXN2
nuclear receptor binding SET domain protein 1	NSD1
non-SMC element 2, MMS21 homolog (S. cerevisiae)	NSMCE2
nudix (nucleoside diphosphate linked moiety X)-type motif 22	NUDT22
nuclear protein, transcriptional regulator, 1	NUPR1
neuronal tyrosine-phosphorylated phosphoinositide-3-kinase adaptor 1 (chromosome 7 open reading frame 51)	NYAP1 (C7orf51)
ornithine decarboxylase antizyme 3	OAZ3
oligodendrocyte transcription factor 3	OLIG3
olfactory receptor, family 5, subfamily B, member 12	OR5B12
olfactory receptor, family 5, subfamily B, member 17	OR5B17
olfactory receptor, family 5, subfamily B, member 2	OR5B2
olfactory receptor, family 5, subfamily B, member 21	OR5B21
olfactory receptor, family 5, subfamily B, member 3	OR5B3
ORM1-like 3 (S. cerevisiae)	ORMDL3
oncostatin M	OSM
ovo-like 1(Drosophila)	OVOL1
purinergic receptor P2Y, G-protein coupled, 11	P2RY11
prolyl 4-hydroxylase, alpha polypeptide II	P4HA2
prolyl 4-hydroxylase, transmembrane (endoplasmic reticulum) (prolyl hydroxlase domain-containing 4)	P4HTM (PH-4)
phosphofurin acidic cluster sorting protein 1	PACS1
partner and localizer of BRCA2	PALB2
poly(A) polymerase gamma	PAPOLG
par-3 partitioning defective 3 homolog (C. elegans)	PARD3
parkinson protein 7	PARK7
protocadherin 12	PCDH12
PDX1 C-terminal inhibiting factor 1 (chromosome 20 open reading frame 67)	PCIF1 (C20orf67)
pecanex-like 3 (Drosophila)	PCNXL3
procollagen C-endopeptidase enhancer	PCOLCE
Purkinje cell protein 4 like 1	PCP4L1
PDGFA associated protein 1	PDAP1
phosphodiesterase 4A, cAMP-specific	PDE4A
platelet-derived growth factor beta polypeptide	PDGFB
PDZ and LIM domain 4	PDLIM4
PDZ and LIM domain 7 (enigma)	PDLIM7
p53 and DNA-damage regulated 1	PDRG1
peptidase D	PEPD
period homolog 3 (Drosophila)	PER3
peroxisomal biogenesis factor 13	PEX13
peroxisomal biogenesis factor 3	PEX3
platelet factor 4	PF4
platelet factor 4 variant 1	PF4V1
prefoldin subunit 2	PFDN2
6-phosphofructo-2-kinase	PFKFB3
6-phosphofructo-2-kinase	PFKFB4
phosphofructokinase, liver	PFKL
profilin 3	PFN3
pepsinogen 3, group I (pepsinogen A)	PGA3
pepsinogen 4, group I (pepsinogen A)	PGA4
pepsinogen 5, group I (pepsinogen A)	PGA5
post-GPI attachment to proteins 3 (per1-like domain containing 1)	PGAP3 (PERLD1)
phosphatase and actin regulator 2	PHACTR2
pleckstrin homology-like domain, family B, member 1	PHLDB1
phosphatidylinositol 4-kinase, catalytic, alpha pseudogene 2	PI4KAP2
polymeric immunoglobulin receptor	PIGR
pyruvate kinase, liver and RBC	PKLR
pleiomorphic adenoma gene-like 2	PLAGL2
plasminogen activator, urokinase	PLAU
phospholipase B1	PLB1
phospholipase C, beta 3 (phosphatidylinositol-specific)	PLCB3
pleckstrin homology domain containing, family H (with MyTH4 domain) member 2	PLEKHH2
polo-like kinase 1	PLK1
phospholipid transfer protein	PLTP
plexin B1	PLXNB1
peptidase (mitochondrial processing) alpha	PMPCA
paroxysmal nonkinesigenic dyskinesia	PNKD
phenylethanolamine N-methyltransferase	PNMT
protein O-fucosyltransferase 1	POFUT1
processing of precursor 7, ribonuclease P	POP7
POU class 5 homeobox 1 pseudogene 4	POU5F1P4
uncharacterized LOC100130449	PP14571
peter pan homolog (Drosophila)	PPAN
PPAN-P2RY11 readthrough	PPAN-P2RY11
pro-platelet basic protein (chemokine (C-X-C motif) ligand 7)	PPBP
pro-platelet basic protein pseudogene 2	PPBPL2
pancreatic progenitor cell differentiation and proliferation factor (chromosome 20 open reading frame 149)	PPDPF (C20orf149)
peptidylprolyl isomerase F	PPIF
peptidylprolyl isomerase (cyclophilin)-like 2	PPIL2
protein phosphatase 1, regulatory subunit 12C	PPP1R12C
protein phosphatase 1, regulatory (inhibitor) subunit 14B	PPP1R14B
protein phosphatase 1, regulatory (inhibitor) subunit 1B	PPP1R1B
PR domain containing 1, with ZNF domain	PRDM1
peroxiredoxin 5	PRDX5
PRELI domain containing 1	PRELID1
peroxisomal proliferator-activated receptor A interacting complex 285	PRIC285
protein kinase, cAMP-dependent, regulatory, type II, alpha	PRKAR2A
protein kinase C, beta (protein kinase C, beta 1 polypeptide)	PRKCB (PRKCB1)
protein-kinase, interferon-inducible double stranded RNA dependent inhibitor, repressor of (P58 repressor)	PRKRIR
protamine 1	PRM1
protamine 2	PRM2
protamine 3	PRM3
PRP19	PRPF19
proline rich 7 (synaptic)	PRR7
PSMC3 interacting protein	PSMC3IP
proteasome (prosome, macropain) 26S subunit, non-ATPase, 3	PSMD3
proteasome (prosome, macropain) assembly chaperone 1	PSMG1
proteasome (prosome, macropain) assembly chaperone 2	PSMG2
prostaglandin D2 receptor 2 (G-protein coupled receptor 44)	PTGDR2 (GPR44)
prostaglandin E receptor 4 (subtype EP4)	PTGER4
PTK6 protein tyrosine kinase 6	PTK6
protein tyrosine phosphatase, non-receptor type 1	PTPN1
protein tyrosine phosphatase, non-receptor type 2	PTPN2
polymerase I and transcript release factor	PTRF
peptidyl-tRNA hydrolase 2	PTRH2
peptidyl-tRNA hydrolase domain containing 1	PTRHD1
pseudouridylate synthase 10	PUS10
pseudouridylate synthase-like 1	PUSL1
poliovirus receptor-related 4	PVRL4
PWP2 periodic tryptophan protein homolog (yeast)	PWP2
glutaminyl-tRNA synthetase	QARS
glutamine-rich 1	QRICH1
quiescin Q6 sulfhydryl oxidase 2	QSOX2
RAB24, member RAS oncogene family	RAB24
RAB25, member RAS oncogene family	RAB25
RAB3A interacting protein (rabin3)-like 1	RAB3IL1
RAB5C, member RAS oncogene family	RAB5C
rabaptin, RAB GTPase binding effector protein 2	RABEP2
RAD50 homolog (S. cerevisiae)	RAD50
RAD51 paralog B (RAD51 homolog B)	RAD51B (RAD51L1)
Rap guanine nucleotide exchange factor (GEF) 3	RAPGEF3
Rap guanine nucleotide exchange factor (GEF) 6	RAPGEF6
Ras association (RalGDS	RASSF5
ribonucleoprotein, PTB-binding 1	RAVER1
RNA binding motif protein 17	RBM17
RNA binding motif protein 22	RBM22
RNA terminal phosphate cyclase-like 1	RCL1
retinol dehydrogenase 13 (all-trans	RDH13
v-rel reticuloendotheliosis viral oncogene homolog (avian)	REL
v-rel reticuloendotheliosis viral oncogene homolog A (avian)	RELA
REV3-like, polymerase (DNA directed), zeta, catalytic subunit	REV3L
regulator of G-protein signaling 14	RGS14
ras homolog family member A	RHOA
rhophilin, Rho GTPase binding protein 2	RHPN2
regulatory subunit of type II PKA R-subunit (RIIa) domain containing 1	RIIAD1
RIMS binding protein 3B	RIMBP3B
RIMS binding protein 3C	RIMBP3C
Ras-like without CAAX 1	RIT1
RecQ mediated genome instability 2 (chromosome 16 open reading frame 75)	RMI2 (C16orf75)
ribonuclease H2, subunit C	RNASEH2C
ribonuclease T2	RNASET2
ring finger protein 123	RNF123
ring finger protein 14	RNF14
ring finger protein 145	RNF145
ring finger protein, transmembrane 1	RNFT1
arginyl aminopeptidase (aminopeptidase B)-like 1	RNPEPL1
RNA, U86 small nucleolar	RNU86
rhophilin associated tail protein 1-like	ROPN1L
RAR-related orphan receptor C	RORC
RNA polymerase II associated protein 3	RPAP3
ribosomal protein L23a pseudogene 64	RPL23AP64
ribosomal protein L3	RPL3
ribosomal protein L31 pseudogene 11	RPL31P11
ribosomal protein, large, P0 pseudogene 2	RPLP0P2
ribosomal protein S19 binding protein 1	RPS19BP1
ribosomal protein S25	RPS25
ribosomal protein S6 kinase, 90kDa, polypeptide 2	RPS6KA2
ribosomal protein S6 kinase, 90kDa, polypeptide 4	RPS6KA4
ribosomal protein S6 kinase, 70kDa, polypeptide 1	RPS6KB1
ribosomal L1 domain containing 1	RSL1D1
regulator of telomere elongation helicase 1	RTEL1
rotatin	RTTN
RUN and FYVE domain containing 4	RUFY4
RUN and SH3 domain containing 1	RUSC1
RUSC1 antisense RNA 1 (non-protein coding)	RUSC1-AS1
relaxin	RXFP4
S100 calcium binding protein A10	S100A10
S100 calcium binding protein A11	S100A11
sphingosine-1-phosphate receptor 2 (endothelial differentiation G-protein coupled receptor 5)	S1PR2 (EDG5)
sphingosine-1-phosphate receptor 5 (endothelial differentiation G-protein-coupled receptor 8)	S1PR5 (EDG8)
Sin3A-associated protein, 25kDa	SAP25
squamous cell carcinoma antigen recognized by T cells	SART1
SH3-binding domain kinase 1	SBK1
secretory carrier membrane protein 3	SCAMP3
small Cajal body-specific RNA 4	SCARNA4
sodium channel, non-voltage-gated 1, delta subunit	SCNN1D
serologically defined colon cancer antigen 3	SDCCAG3
stromal cell-derived factor 2-like 1	SDF2L1
stromal cell derived factor 4	SDF4
succinate dehydrogenase complex, subunit C, integral membrane protein, 15kDa	SDHC
SEC16 homolog A (S. cerevisiae)	SEC16A
SEC24 family, member C (S. cerevisiae)	SEC24C
SEH1-like (S. cerevisiae)	SEH1L
sema domain, immunoglobulin domain (Ig), transmembrane domain (TM) and short cytoplasmic domain, (semaphorin) 4A	SEMA4A
SUMO1	SENP1
SERPINE1 mRNA binding protein 1	SERBP1
splicing factor 3a, subunit 1, 120kDa	SF3A1
splicing factor 3b, subunit 2, 145kDa	SF3B2
SH2B adaptor protein 1	SH2B1
SH2 domain containing 4B	SH2D4B
shisa family member 5	SHISA5 (SCOTIN)
signal-induced proliferation-associated 1	SIPA1
signaling lymphocytic activation molecule family member 1	SLAMF1
SLAM family member 7	SLAMF7
solute carrier family 11 (proton-coupled divalent metal ion transporters), member 1	SLC11A1
solute carrier family 12 (potassium	SLC12A5
solute carrier family 12 (potassium	SLC12A9
solute carrier family 15, member 3	SLC15A3
solute carrier family 22 (organic anion	SLC22A11
solute carrier family 22 (organic anion	SLC22A12
solute carrier family 22 (organic cation	SLC22A4
solute carrier family 22 (organic cation	SLC22A5
solute carrier family 25 (carnitine	SLC25A20
solute carrier family 25 (mitochondrial iron transporter), member 28	SLC25A28
solute carrier family 26, member 6	SLC26A6
SLC2A4 regulator	SLC2A4RG
solute carrier family 34 (sodium phosphate), member 1	SLC34A1
solute carrier family 35, member C2	SLC35C2
solute carrier family 35 (UDP-glucuronic acid	SLC35D1
solute carrier family 37 (glucose-6-phosphate transporter), member 4	SLC37A4
solute carrier family 44, member 2	SLC44A2
solute carrier family 48 (heme transporter), member 1	SLC48A1 (FLJ20489)
solute carrier family 7 (neutral amino acid transporter light chain, asc system), member 10	SLC7A10
solute carrier family 9, subfamily A (NHE2, cation proton antiporter 2), member 2	SLC9A2
solute carrier family 9, subfamily A (NHE4, cation proton antiporter 4), member 4	SLC9A4
slowmo homolog 2 (Drosophila)	SLMO2
SMAD family member 3	SMAD3
SMAD family member 7	SMAD7
Smith-Magenis syndrome chromosome region, candidate 7-like	SMCR7L
SMAD specific E3 ubiquitin protein ligase 1	SMURF1
small nuclear RNA activating complex, polypeptide 4, 190kDa	SNAPC4
small nucleolar RNA host gene 7 (non-protein coding)	SNHG7
stannin	SNN
small nucleolar RNA, H/ACA box 17	SNORA17
small nucleolar RNA, H	SNORA42
small nucleolar RNA, H/ACA box 43	SNORA43
small nucleolar RNA, C/D box 105B	SNORD105B
small nucleolar RNA, C	SNORD43
small nucleolar RNA, C	SNORD83A
small nucleolar RNA, C	SNORD83B
sorting nexin family member 27	SNX27
sorting nexin 32	SNX32
suppressor of cytokine signaling 1	SOCS1
spermatogenesis associated 25 (chromosome 20 open reading frame 165)	SPATA25 (C20orf165)
serine peptidase inhibitor, Kazal type 8 (putative)	SPINK8
spire homolog 1 (Drosophila)	SPIRE1
sprouty-related, EVH1 domain containing 2	SPRED2
sprouty homolog 4 (Drosophila)	SPRY4
src-related kinase lacking C-terminal regulatory tyrosine and N-terminal myristylation sites	SRMS
serrate RNA effector molecule homolog (Arabidopsis) (arsenate resistance protein 2)	SRRT (ARS2)
signal sequence receptor, beta (translocon-associated protein beta)	SSR2
SSU72 RNA polymerase II CTD phosphatase homolog (S. cerevisiae)	SSU72
suppression of tumorigenicity 7	ST7
ST7 antisense RNA 2	ST7-AS2
ST7 overlapping transcript 3 (non-protein coding)	ST7-OT3
StAR-related lipid transfer (START) domain containing 3	STARD3
signal transducer and activator of transcription 1, 91kDa	STAT1
signal transducer and activator of transcription 3 (acute-phase response factor)	STAT3
signal transducer and activator of transcription 4	STAT4
signal transducer and activator of transcription 5A	STAT5A
signal transducer and activator of transcription 5B	STAT5B
stress-induced-phosphoprotein 1	STIP1
stathmin-like 3	STMN3
sulfotransferase family, cytosolic, 1A, phenol-preferring, member 1	SULT1A1
sulfotransferase family, cytosolic, 1A, phenol-preferring, member 2	SULT1A2
Sad1 and UNC84 domain containing 5 (sperm-associated antigen 4-like protein)	SUN5 (SPAG4L)
synaptogyrin 1	SYNGR1
synaptopodin	SYNPO
synaptotagmin XI	SYT11
synaptotagmin VII	SYT7
synaptotagmin VIII	SYT8
TGF-beta activated kinase 1/MAP3K7 binding protein 1 (mitogen-activated protein kinase kinase kinase 7-interacting protein)	TAB1 (MAP3K7IP1)
taste receptor, type 1, member 3	TAS1R3
TBC1 domain family, member 10A	TBC1D10A
TBC1D3P1-DHX40P1 readthrough transcribed pseudogene	TBC1D3P1-DHX40P1
titin-cap (telethonin)	TCAP
t-complex 10-like 2 (mouse)	TCP10L2
T-cell leukemia translocation altered	TCTA
tudor and KH domain containing	TDRKH
transcription factor A, mitochondrial	TFAM
transferrin receptor 2	TFR2
TH1-like (Drosophila)	TH1L
thyroid adenoma associated	THADA
thioesterase superfamily member 4	THEM4
thioesterase superfamily member 5	THEM5
transmembrane 9 superfamily member 2	TM9SF2
transmembrane 9 superfamily protein member 4	TM9SF4
transmembrane BAX inhibitor motif containing 1	TMBIM1
transmembrane emp24-like trafficking protein 10 (yeast)	TMED10
transmembrane emp24 protein transport domain containing 9	TMED9
transmembrane protein 106C	TMEM106C
transmembrane protein 109	TMEM109
transmembrane protein 132A	TMEM132A
transmembrane protein 135	TMEM135
transmembrane protein 189	TMEM189
TMEM189-UBE2V1 readthrough	TMEM189-UBE2V1
transmembrane protein 240	TMEM240
transmembrane protein 88B	TMEM88B
transmembrane protein 89	TMEM89
transmembrane protein 9	TMEM9
tenascin C	TNC
tumor necrosis factor, alpha-induced protein 3	TNFAIP3
tumor necrosis factor receptor superfamily, member 18	TNFRSF18
tumor necrosis factor receptor superfamily, member 4	TNFRSF4
tumor necrosis factor receptor superfamily, member 6b, decoy	TNFRSF6B
tumor necrosis factor receptor superfamily, member 9	TNFRSF9
tumor necrosis factor (ligand) superfamily, member 15	TNFSF15
tumor necrosis factor (ligand) superfamily, member 8	TNFSF8
TNFAIP3 interacting protein 1	TNIP1
troponin I type 2 (skeletal, fast)	TNNI2
troponin T type 3 (skeletal, fast)	TNNT3
transition protein 2 (during histone to protamine replacement)	TNP2
tumor protein D52-like 2	TPD52L2
TRAF3 interacting protein 2	TRAF3IP2
TRAF interacting protein	TRAIP
trafficking protein particle complex 10 (transmembrane protein 1)	TRAPPC10 (TMEM1)
trafficking protein particle complex 4	TRAPPC4
trehalase (brush-border membrane glycoprotein)	TREH
three prime repair exonuclease 1	TREX1
tribbles homolog 1 (Drosophila)	TRIB1
thyroid hormone receptor interactor 6	TRIP6
tRNA methyltransferase 11-2 homolog (S. cerevisiae)	TRMT112 (HSPC152)
transient receptor potential cation channel, subfamily M, member 2	TRPM2
tRNA phosphotransferase 1	TRPT1
transformation	TRRAP
TSC22 domain family, member 4	TSC22D4
testis specific, 10 interacting protein	TSGA10IP
tsukushi small leucine rich proteoglycan homolog (Xenopus laevis)	TSKU
tetraspanin 14	TSPAN14
testis specific protein, Y-linked 26, pseudogene	TSPY26P
thiosulfate sulfurtransferase (rhodanese)-like domain containing 1	TSTD1
tetratricopeptide repeat domain 33	TTC33
tubulin tyrosine ligase-like family, member 10	TTLL10
tubulin tyrosine ligase-like family, member 9	TTLL9
tubulin, beta 1 class VI	TUBB1
tubulin, delta 1	TUBD1
tubulin, gamma 1	TUBG1
Tu translation elongation factor, mitochondrial	TUFM
tuftelin 1	TUFT1
thioredoxin domain containing 11	TXNDC11
tyrosine kinase 2	TYK2
ubiquitin-like modifier activating enzyme 7	UBA7
UBA domain containing 2	UBAC2
ubiquitin-conjugating enzyme E2D 1	UBE2D1
ubiquitin-conjugating enzyme E2, J2	UBE2J2
ubiquitin-conjugating enzyme E2L 3	UBE2L3
ubiquitin-conjugating enzyme E2 variant 1	UBE2V1
ubiquitin-like domain containing CTD phosphatase 1	UBLCP1
ubiquilin 4	UBQLN4
uridine-cytidine kinase 1-like 1	UCKL1
UCKL1 antisense RNA 1	UCKL1-AS1
urocortin 2	UCN2
UFM1-specific peptidase 1 (non-functional)	UFSP1
uroplakin 2	UPK2
ubiquinol-cytochrome c reductase, complex III subunit X (ubiquinol-cytochrome c reductase, complex III subunit X, 7.2kDa)	UQCR10 (UCRC)
ubiquinol-cytochrome c reductase core protein I	UQCRC1
upstream transcription factor 1	USF1
ubiquitin specific peptidase 12	USP12
ubiquitin specific peptidase 19	USP19
ubiquitin specific peptidase 34	USP34
ubiquitin specific peptidase 37	USP37
ubiquitin specific peptidase 4 (proto-oncogene)	USP4
urotensin 2	UTS2
vesicle-associated membrane protein 3 (cellubrevin)	VAMP3
vinculin	VCL
vitamin D (1,25- dihydroxyvitamin D3) receptor	VDR
vascular endothelial growth factor B	VEGFB
villin 1	VIL1
vacuole membrane protein 1 (transmembrane protein 49)	VMP1 (TMEM49)
vacuolar protein sorting 11 homolog (S. cerevisiae)	VPS11
vacuolar protein sorting 37 homolog C (S. cerevisiae)	VPS37C
von Willebrand factor A domain containing 1	VWA1
von Willebrand factor C domain containing 2	VWC2
WD repeat domain 6	WDR6
WD repeat domain 88	WDR88
wingless-type MMTV integration site family member 2	WNT2
wingless-type MMTV integration site family, member 4	WNT4
XK, Kell blood group complex subunit-related family, member 7	XKR7
YdjC homolog (bacterial)	YDJC
yippee-like 1 (Drosophila)	YPEL1
YY1 associated protein 1	YY1AP1
zonadhesin	ZAN
zinc finger and BTB domain containing 40	ZBTB40
zinc finger and BTB domain containing 46	ZBTB46
zinc finger, C2HC-type containing 1C (chromosome 14 open reading frame 140)	ZC2HC1C (C14orf140)
zinc finger CCCH-type containing 7A	ZC3H7A
zinc finger, CCHC domain containing 24 (chromosome 10 open reading frame 56)	ZCCHC24 (C10orf56)
zinc finger protein 36, C3H type-like 1	ZFP36L1
ZFP91 zinc finger protein	ZFP91
ZFP91-CNTF readthrough (non-protein coding)	ZFP91-CNTF
zinc finger, GATA-like protein 1	ZGLP1
zinc finger, CCCH-type with G patch domain	ZGPAT
zinc finger, matrin-type 5	ZMAT5
zinc finger, MIZ-type containing 1	ZMIZ1
zinc finger protein 300	ZNF300
zinc finger protein 300 pseudogene 1	ZNF300P1
zinc finger protein 335	ZNF335
zinc finger protein 365	ZNF365
zinc finger protein 512B	ZNF512B
zinc finger protein 589	ZNF589
zinc finger protein 831	ZNF831
zona pellucida glycoprotein 1 (sperm receptor)	ZP1
zona pellucida binding protein	ZPBP
zona pellucida binding protein 2	ZPBP2
zinc finger, SWIM-type containing 1	ZSWIM1
zinc finger, SWIM-type containing 3	ZSWIM3

## Sheet: Anti-microbial peptides
Table S4: A list of all genes focused on in the present study because of clinical interest in UC.
Gene Title	Gene Symbol
91 anti-microbial peptides (AMPs) (Arijs et. al 2009)
"Classic" AMPs
Defensins
Defensin, alpha 1 / defensin, alpha 3, neutrophil-specific	DEFA1 / DEFA3
Defensin, alpha 4, corticostatin	DEFA4
Defensin, alpha 5, Paneth cell-specific	DEFA5
Defensin, alpha 6, Paneth cell-specific	DEFA6
Defensin, beta 1	DEFB1
Defensin, beta 4A	DEFB4A (HBD-2)
Defensin, beta 103A / defensin, beta 103B	DEFB103A / DEFB103B
Defensin, beta 104A / defensin, beta 104B	DEFB104A / DEFB104B
Defensin, beta 105A / defensin, beta 105B	DEFB105A / DEFB105B
Defensin, beta 118	DEFB118
Defensin, beta 123	DEFB123
Lysozyme	LYZ
Bactericidal/permeability-increasing protein	BPI
Cathelicidin antimicrobial peptide	CAMP
Histatins
histatin 1	HTN1
histatin 3	HTN3
Granulysin	GNLY
Hepcidin antimicrobial peptide	HAMP
Liver expressed antimicrobial peptide 2	LEAP2
Dermcidin	DCD
AMPs identified based on other functions
Proteinase inhibitors
Secretory leukocyte peptidase inhibitor	SLPI
Peptidase inhibitor 3, skin-derived	PI3
Cystatin C	CST3
Cystatin A (stefin A)	CSTA
RNases
Ribonuclease, RNase A family, 2 (liver, eosinophil-derived neurotoxin)	RNASE2
Ribonuclease, RNase A family, 3	RNASE3
Angiogenin, ribonuclease, RNase A family, 5	ANG
Ribonuclease, RNase A family, 7	RNASE7
S100 proteins
S100 calcium binding protein A7	S100A7
S100 calcium binding protein A8	S100A8
S100 calcium binding protein A9	S100A9
S100 calcium binding protein A12	S100A12
Neuropeptides/peptide hormones
Proopiomelanocortin	POMC
Tachykinin, precursor 1	TAC1
Kininogen 1	KNG1
Neurotensin	NTS
Chromogranin A (parathyroid secretory protein 1)	CHGA
Chromogranin B (secretogranin 1)	CHGB
Proenkephalin	PENK
Neuropeptide Y	NPY
Peptide YY	PYY
Peptide YY, 2 (pseudogene)	PYY2
Adrenomedullin	ADM
Vasoactive intestinal peptide	VIP
Ribosomal proteins
Ribosomal protein S27a	RPS27A
Ubiquitin A-52 residue ribosomal protein fusion product 1	UBA52
Ubiquitin B	UBB
Ubiquitin C	UBC
Ribosomal protein L30	RPL30
Ribosomal protein L39	RPL39
Ribosomal protein L19	RPL19
Ribosomal protein S19	RPS19
Human platelet AMPs
Thymosin beta 4, X-linked	TMSB4X
Thymosin beta 4, Y-linked	TMSB4Y
Fibrinogen alpha chain	FGA
Fibrinogen beta chain	FGB
Platelet factor 4	PF4
Pro-platelet basic protein (chemokine (C-X-C motif) ligand 7)	PPBP
Complement components
Complement component 1, r subcomponent	C1R
Complement component 1, q subcomponent, A chain	C1QA
Complement component 5	C5
Serprocidins
Cathepsin G	CTSG
Chymase 1, mast cell	CMA1
Azurocidin 1	AZU1
Elastase 2, neutrophil expressed	ELANE (ELA2)
Histones
Histone cluster 1, H2ac	HIST1H2AC
Histone cluster 1, H2ab	HIST1H2AB
Histone cluster 1, H2ae	HIST1H2AE
Hemoglobin-derived peptides
Hemoglobin, alpha 1 / hemoglobin, alpha 2	HBA1 / HBA2
Hemoglobin, beta	HBB
Other
Phospholipase A2, group IIA (platelets, synovial fluid)	PLA2G2A
Lactotransferrin	LTF
Lipocalin 2	LCN2
Regenerating islet-derived 3 alpha	REG3A
Regenerating islet-derived 3 gamma	REG3G
Myeloperoxidase	MPO
Nitric oxide synthase 2A (inducible)	NOS2 (NOS2A)
Chitinase 1 (chitotriosidase)	CHIT1
Perforin 1 (pore forming protein)	PRF1
Sperm associated antigen 11A / sperm associated antigen 11B	SPAG11A /// SPAG11B
High-mobility group box 1	HMGB1
Granulin	GRN
Diazepam binding inhibitor (GABA receptor modulator, acyl-Coenzyme A binding protein)	DBI
Apolipoprotein A-II	APOA2
Zinc finger CCCH-type, antiviral 1	ZC3HAV1

## Sheet: Cell-adhesion molecules
Table S4: A list of all genes focused on in the present study because of clinical interest in UC.
Gene Title	Gene Symbol
70 cell-adhesion moleculs (CAMs) (Arijs et. al 2011)
Leukocyte CAMs
CD2 molecule	CD2
CD226 molecule	CD226
golgi apparatus protein 1 (E-selectin ligand 1)	GLG1 (ESL-1)
integrin, alpha 4 (antigen CD49D, alpha 4 subunit of VLA-4 receptor)	ITGA4 (CD49D)
integrin, alpha 9	ITGA9
integrin, alpha E (antigen CD103, human mucosal lymphocyte antigen 1; alpha polypeptide)	ITGAE (CD103)
integrin, alpha L (antigen CD11A (p180), lymphocyte function-associated antigen 1; alpha polypeptide)	ITGAL (CD11A, LFA1A)
integrin, alpha M (complement component 3 receptor 3 subunit)	ITGAM (CD11B)
integrin, beta 1 (fibronectin receptor, beta polypeptide, antigen CD29 includes MDF2, MSK12)	ITGB1 (CD29)
integrin, beta 2 (complement component 3 receptor 3 and 4 subunit)	ITGB2 (CD18)
integrin, beta 7	ITGB7
selectin L (CD62 antigen-like family member L)	SELL (CD62L)
selectin P ligand (P-selectin glycoprotein ligand 1)	SELPLG (CD162, PSGL1)
Endothelial CAMs
amine oxidase, copper containing 3 (vascular adhesion protein 1)	AOC3 (VAP1)
CD34 molecule	CD34
CD58 molecule (lymphocyte function-associated antigen 3)	CD58 (LFA3)
intercellular adhesion molecule 1	ICAM1 (CD54)
intercellular adhesion molecule 2	ICAM2 (CD102)
intercellular adhesion molecule 3	ICAM3 (CD50)
junctional adhesion molecule 2	JAM2 (CD322)
mucosal vascular addressin cell adhesion molecule 1	MADCAM1
poliovirus receptor	PVR (CD155)
poliovirus receptor-related 2 (herpesvirus entry mediator B)	PVRL2 (CD112)
selectin E (CD62 antigen-like family member E)	SELE (CD62E)
selectin P (granule membrane protein 140kDa, antigen CD62; CD62 antigen-like family member P)	SELP (GMP140, CD62P)
Thy-1 cell surface antigen	THY1 (CD90)
vascular cell adhesion molecule 1	VCAM1 (CD106)
Leukocyte and endothelial CAMs
CD99 molecule	CD99
F11 receptor (junctional adhesion molecule 1)	F11R (CD321, JAM1)
junctional adhesion molecule 3	JAM3
platelet/endothelial cell adhesion molecule (CD31 antigen)	PECAM1 (CD31)
Chemokines/chemokine receptors
chemokine (C-C motif) ligand 2 (monocyte chemoattractant protein 1)	CCL2 (MCP1)
chemokine (C-C motif) ligand 3 (macrophage inflammatory protein 1-alpha)	CCL3 (MIP1A)
chemokine (C-C motif) ligand 4 (macrophage inflammatory protein 1-beta)	CCL4 (MIP1B)
chemokine (C-C motif) ligand 5 (regulated upon activation, normally T-expressed, and presumably secreted)	CCL5 (RANTES)
chemokine (C-C motif) ligand 7 (monocyte chemoattractant protein 3)	CCL7 (MCP3)
chemokine (C-C motif) ligand 8 (monocyte chemoattractant protein 2)	CCL8 (MCP2)
chemokine (C-C motif) ligand 11	CCL11
chemokine (C-C motif) ligand 19 (macrophage inflammatory protein 3 beta)	CCL19 (MIP3B)
chemokine (C-C motif) ligand 20 (macrophage inflammatory protein 3 alpha)	CCL20 (MIP3A)
chemokine (C-C motif) ligand 21	CCL21
chemokine (C-C motif) ligand 25 (thymus expressed chemokine)	CCL25 (TECK)
chemokine (C-C motif) ligand 28 (mucosae-associated epithelial chemokine)	CCL28 (MEC)
chemokine (C-X3-C motif) ligand 1	CX3CL1
chemokine (C-X-C motif) ligand 1 (melanoma growth stimulating activity, alpha)	CXCL1 (MGSA-a)
chemokine (C-X-C motif) ligand 2 (macrophage inflammatory protein 2-alpha, melanoma growth stimulatory activity beta)	CXCL2 (MIP2A, MGSA-b)
chemokine (C-X-C motif) ligand 5 (epithelial-derived neutrophil activating protein 78)	CXCL5 (ENA-78)
chemokine (C-X-C motif) ligand 6 (granulocyte chemotactic protein 2)	CXCL6 (GCP2)
chemokine (C-X-C motif) ligand 9 (monokine induced by gamma interferon)	CXCL9 (MIG)
chemokine (C-X-C motif) ligand 10 (monokine induced by gamma interferon)	CXCL10 (IP10)
chemokine (C-X-C motif) ligand 11 (interferon gamma-inducible protein 9, interferon-inducible T-cell alpha chemoattractant)	CXCL11 (IP9, I-TAC)
chemokine (C-X-C motif) ligand 12 (stromal cell-derived factor 1)	CXCL12 (SDF1)
chemokine (C-X-C motif) ligand 13 (B-lymphocyte chemoattractant)	CXCL13 (BLC)
chemokine (C-X-C motif) ligand 16	CXCL16
interleukin 8 (C-X-C motif chemokine 8, granulocyte chemotactic protein 1)	IL8 (CXCL8, GCP1)
chemokine (C-C motif) receptor 2 (monocyte chemoattractant protein 1 receptor)	CCR2 (CD192, MCP-1-R)
chemokine (C-C motif) receptor 3	CCR3 (CD193)
chemokine (C-C motif) receptor 5	CCR5 (CD195)
chemokine (C-C motif) receptor 6 (G-protein coupled receptor 29)	CCR6 (CD196, GPR29)
chemokine (C-C motif) receptor 7	CCR7 (CD197)
chemokine (C-C motif) receptor 9 (G-protein coupled receptor 28)	CCR9 (CDw199, GPR28)
chemokine (C-C motif) receptor 10 (G-protein coupled receptor 2)	CCR10 (GPR2)
chemokine (C-X3-C motif) receptor 1 (G-protein coupled receptor 13)	CX3CR1 (GPR13)
chemokine (C-X-C motif) receptor 1 (interleukin 8 receptor, alpha)	CXCR1 (CD128, CD181, IL8RA)
chemokine (C-X-C motif) receptor 2 (interleukin 8 receptor, beta)	CXCR2 (CD182, IL8RB)
chemokine (C-X-C motif) receptor 3 (G protein-coupled receptor 9, IP10 receptor, Mig receptor)	CXCR3 (CD183, GPR9, IP10-R, Mig-R)
chemokine (C-X-C motif) receptor 4	CXCR4 (CD184)
chemokine (C-X-C motif) receptor 5 (monocyte-derived receptor 15)	CXCR5 (CD185, MDR15)
chemokine (C-X-C motif) receptor 6	CXCR6 (CD186)
Epithelial CAM
cadherin 1, type 1, E-cadherin (epithelial)	CDH1 (CD324, CDHE)

## Sheet: Barrier genes
Table S4: A list of all genes focused on in the present study because of clinical interest in UC.
Gene Title	Gene Symbol
223 genes related to intestinal barrier function
Desmosome (GO:0030057)
UDP-Gal:betaGlcNAc beta 1,4- galactosyltransferase, polypeptide 1	B4GALT1
corneodesmosin	CDSN
catenin (cadherin-associated protein), beta 1, 88kDa	CTNNB1
desmocollin 1	DSC1
desmocollin 2	DSC2
desmocollin 3	DSC3
desmoglein 1	DSG1
desmoglein 2	DSG2
desmoglein 3 (pemphigus vulgaris antigen)	DSG3
desmoglein 4	DSG4
envoplakin	EVPL
junctional adhesion molecule 3	JAM3
junction plakoglobin	JUP
kazrin, periplakin interacting protein	KAZN
PERP, TP53 apoptosis effector	PERP
plakophilin 1 (ectodermal dysplasia/skin fragility syndrome)	PKP1
plakophilin 2	PKP2
plakophilin 3	PKP3
plakophilin 4	PKP4
pinin, desmosome associated protein	PNN
periplakin	PPL
Apical junction complex (GO:0043296)
coiled-coil domain containing 85C	CCDC85C
cadherin 1, type 1, E-cadherin (epithelial)	CDH1
cingulin	CGN
claudin 19	CLDN19
catenin (cadherin-associated protein), beta 1, 88kDa	CTNNB1
Fas (TNFRSF6) binding factor 1	FBF1
protein kinase N2	PKN2
poliovirus receptor-related 2 (herpesvirus entry mediator B)	PVRL2
ras homolog family member A	RHOA
shroom family member 2	SHROOM2
shroom family member 3	SHROOM3
tight junction protein 1 (zona occludens 1)	TJP1
Apical junction complex (GO:0043296): subapical complex (GO:0035003)
PDZ domain containing 3	PDZD3
Apical junction complex (GO:0043296): tight junction (GO:0005923)
amiloride binding protein 1 (amine oxidase (copper-containing))	ABP1
adenylate cyclase activating polypeptide 1 (pituitary) receptor type I	ADCYAP1R1
adhesion molecule, interacts with CXADR antigen 1	AMICA1
angiomotin	AMOT
angiomotin like 1	AMOTL1
angiomotin like 2	AMOTL2
adenomatous polyposis coli	APC
Rho GTPase activating protein 17	ARHGAP17
rho/rac guanine nucleotide exchange factor (GEF) 2	ARHGEF2
ash1 (absent, small, or homeotic)-like (Drosophila)	ASH1L
adipocyte-specific adhesion molecule	CLMP (ASAM)
blood vessel epicardial substance	BVES
coiled-coil domain containing 85C	CCDC85C
cadherin 5, type 2, VE-cadherin (vascular epithelium)	CDH5
cingulin	CGN
cingulin-like 1	CGNL1
claudin 1	CLDN1
claudin 2	CLDN2
claudin 3	CLDN3
claudin 4	CLDN4
claudin 5 (transmembrane protein deleted in velocardiofacial syndrome)	CLDN5
claudin 6	CLDN6
claudin 7	CLDN7
claudin 8	CLDN8
claudin 9	CLDN9
claudin 10	CLDN10
claudin 11 (oligodendrocyte transmembrane protein)	CLDN11
claudin 12	CLDN12
claudin 14	CLDN14
claudin 15	CLDN15
claudin 16	CLDN16
claudin 17	CLDN17
claudin 18	CLDN18
claudin 19	CLDN19
claudin 20	CLDN20
claudin 22	CLDN22
claudin 23	CLDN23
claudin 24	CLDN24
crumbs homolog 3 (Drosophila)	CRB3
coxsackie virus and adenovirus receptor	CXADR
discs, large homolog 1 (Drosophila)	DLG1
epithelial cell transforming sequence 2 oncogene	ECT2
epithelial cell adhesion molecule	EPCAM
endothelial cell adhesion molecule	ESAM
F11 receptor	F11R
FERM and PDZ domain containing 2	FRMPD2
immunoglobulin superfamily, member 5	IGSF5
InaD-like (Drosophila)	INADL
junctional adhesion molecule 2	JAM2
junctional adhesion molecule 3	JAM3
lin-7 homolog A (C. elegans)	LIN7A
lin-7 homolog B (C. elegans)	LIN7B
lin-7 homolog C (C. elegans)	LIN7C
membrane associated guanylate kinase, WW and PDZ domain containing 1	MAGI1
membrane associated guanylate kinase, WW and PDZ domain containing 2	MAGI2
membrane associated guanylate kinase, WW and PDZ domain containing 3	MAGI3
MARVEL domain containing 2	MARVELD2
MARVEL domain containing 3	MARVELD3
MICAL-like 2	MICALL2
multiple PDZ domain protein	MPDZ
membrane protein, palmitoylated 5 (MAGUK p55 subfamily member 5)	MPP5
membrane protein, palmitoylated 7 (MAGUK p55 subfamily member 7)	MPP7
metadherin	MTDH
nephronophthisis 1 (juvenile)	NPHP1
nephronophthisis 4	NPHP4
occludin	OCLN
par-3 partitioning defective 3 homolog (C. elegans)	PARD3
par-3 partitioning defective 3 homolog B (C. elegans)	PARD3B
par-6 partitioning defective 6 homolog alpha (C. elegans)	PARD6A
par-6 partitioning defective 6 homolog beta (C. elegans)	PARD6B
par-6 partitioning defective 6 homolog gamma (C. elegans)	PARD6G
plexin domain containing 1	PLXDC1
peripheral myelin protein 22	PMP22
protein kinase C, iota	PRKCI
protein kinase C, zeta	PRKCZ
RAB13, member RAS oncogene family	RAB13
RPGRIP1-like	RPGRIP1L
shroom family member 2	SHROOM2
striatin, calmodulin binding protein	STRN
symplekin	SYMPK
synaptopodin	SYNPO
tubulin folding cofactor D	TBCD
transforming growth factor, beta receptor 1	TGFBR1
tight junction associated protein 1 (peripheral)	TJAP1
tight junction protein 1 (zona occludens 1)	TJP1
tight junction protein 2 (zona occludens 2)	TJP2
tight junction protein 3 (zona occludens 3)	TJP3
TNF receptor-associated factor 4	TRAF4
ubinuclein 1	UBN1
VAMP (vesicle-associated membrane protein)-associated protein A, 33kDa	VAPA
WNK lysine deficient protein kinase 3	WNK3
WNK lysine deficient protein kinase 4	WNK4
Apical junction complex (GO:0043296): zonula adherens (GO:0005915)
calmodulin regulated spectrin-associated protein family, member 3	CAMSAP3
catenin (cadherin-associated protein), alpha 1, 102kDa	CTNNA1
catenin (cadherin-associated protein), beta 1, 88kDa	CTNNB1
junction plakoglobin	JUP
kinesin family member C3	KIFC3
pleckstrin homology domain containing, family A member 7	PLEKHA7
poliovirus receptor-related 2 (herpesvirus entry mediator B)	PVRL2
sorbin and SH3 domain containing 1	SORBS1
IBD susceptibility genes related to intestinal epithelial barrier function
ATP-binding cassette, sub-family B (MDR/TAP), member 1	ABCB1
ATG16 autophagy related 16-like 1 (S. cerevisiae)	ATG16L1
caspase recruitment domain family, member 9	CARD9
cadherin 1, type 1, E-cadherin (epithelial)	CDH1
cystic fibrosis transmembrane conductance regulator (ATP-binding cassette sub-family C, member 7)	CFTR
discs, large homolog 5 (Drosophila)	DLG5
guanine nucleotide binding protein (G protein) alpha 12	GNA12
hepatocyte nuclear factor 4, alpha	HNF4A
haptoglobin	HP
laminin B1	LAMB1
membrane associated guanylate kinase, WW and PDZ domain containing 2	MAGI2
mucin 1, cell surface associated	MUC1
mucin 19, oligomeric	MUC19
mucin 3A, cell surface associated	MUC3A
myosin IXB	MYO9B
nucleotide-binding oligomerization domain containing 1	NOD1
nucleotide-binding oligomerization domain containing 2	NOD2
par-3 partitioning defective 3 homolog (C. elegans)	PARD3
solute carrier family 22 (organic cation/ergothioneine transporter), member 4	SLC22A4
solute carrier family 22 (organic cation/carnitine transporter), member 5	SLC22A5
toll-like receptor 2	TLR2
toll-like receptor 3	TLR3
toll-like receptor 4	TLR4
toll-like receptor 5	TLR5
toll-like receptor 9	TLR9
Mucin genes
mucin 1, cell surface associated	MUC1
mucin 2, oligomeric mucus/gel-forming	MUC2
mucin 3A, cell surface associated / mucin 3B, cell surface associated	MUC3A / MUC3B
mucin 4, cell surface associated	MUC4
mucin 5B, oligomeric mucus/gel-forming	MUC5B
mucin 6, oligomeric mucus/gel-forming	MUC6
mucin 7, secreted	MUC7
oviductal glycoprotein 1, 120kDa (mucin 9, oviductin)	OVGP1 (MUC9)
mucin 12, cell surface associated	MUC12 (MUC11)
mucin 13, cell surface associated	MUC13
mucin 15, cell surface associated	MUC15
mucin 16, cell surface associated	MUC16
mucin 17, cell surface associated	MUC17
melanoma cell adhesion molecule	MCAM (MUC18)
mucin 19, oligomeric	MUC19
mucin 20, cell surface associated	MUC20
mucin 21, cell surface associated	MUC21
Trefoil peptide genes
trefoil factor 1	TFF1
trefoil factor 2 (spasmolytic protein 1)	TFF2
trefoil factor 3 (intestinal)	TFF3
Cadherin genes
cadherin 1, type 1, E-cadherin (epithelial)	CDH1
cadherin 2, type 1, N-cadherin (neuronal)	CDH2
cadherin 3, type 1, P-cadherin (placental)	CDH3
cadherin 4, type 1, R-cadherin (retinal)	CDH4
cadherin 5, type 2, VE-cadherin (vascular epithelium)	CDH5
cadherin 6, type 2, K-cadherin (fetal kidney)	CDH6
cadherin 7, type 2	CDH7
cadherin 8, type 2	CDH8
cadherin 9, type 2 (T1-cadherin)	CDH9
cadherin 10, type 2 (T2-cadherin)	CDH10
cadherin 11, type 2, OB-cadherin (osteoblast)	CDH11
cadherin 12, type 2 (N-cadherin 2)	CDH12
cadherin 13, H-cadherin (heart)	CDH13
cadherin 15, type 1, M-cadherin (myotubule)	CDH15
cadherin 16, KSP-cadherin	CDH16
cadherin 17, LI cadherin (liver-intestine)	CDH17
cadherin 18, type 2	CDH18
cadherin 19, type 2	CDH19
cadherin 20, type 2	CDH20
PCDHGA12 protocadherin gamma subfamily A, 12	PCDHGA12 (CDH21)
cadherin 22, type 2	CDH22
cadherin-related 23	CDH23
cadherin 24, type 2	CDH24
dachsous 1 (Drosophila)	DCHS1 (CDH25)
cadherin 26	CDH26
dachsous 2 (Drosophila)	DCHS2 (CHD27)
cadherin-related family member 1	CDHR1
cadherin-related family member 2	CDHR2
cadherin-related family member 3	CDHR3 (CDH28)
cadherin-related family member 4	CDHR4 (CDH29)
cadherin-related family member 5	CDHR5
Alpha-actenin genes
actinin, alpha 1	ACTN1
actinin, alpha 2	ACTN2
actinin, alpha 3	ACTN3
actinin, alpha 4	ACTN4
Myosin class II genes
myosin, heavy chain 1, skeletal muscle, adult	MYH1
myosin, heavy chain 2, skeletal muscle, adult	MYH2
myosin, heavy chain 3, skeletal muscle, embryonic	MYH3
myosin, heavy chain 4, skeletal muscle	MYH4
myosin, heavy chain 6, cardiac muscle, alpha (cardiomyopathy, hypertrophic 1)	MYH6
myosin, heavy chain 7, cardiac muscle, beta	MYH7
myosin, heavy chain 7B, cardiac muscle, beta	MYH7B
myosin, heavy chain 8, skeletal muscle, perinatal	MYH8
myosin, heavy chain 9, non-muscle	MYH9
myosin, heavy chain 10, non-muscle	MYH10
myosin, heavy chain 11, smooth muscle	MYH11
myosin, heavy chain 13, skeletal muscle	MYH13
myosin, heavy chain 14	MYH14
myosin, heavy chain 15	MYH15
myosin, heavy chain 16 pseudogene	MYH16
Actin genes
actin, alpha 1, skeletal muscle	ACTA1
actin, alpha 2, smooth muscle, aorta	ACTA2
actin, beta	ACTB
actin, alpha, cardiac muscle 1	ACTC1
actin, gamma 1	ACTG1
actin, gamma 2, smooth muscle, enteric	ACTG2
Catenin genes
catenin (cadherin-associated protein), alpha 1, 102kDa	CTNNA1
catenin (cadherin-associated protein), alpha 2	CTNNA2
catenin (cadherin-associated protein), alpha 3	CTNNA3
catenin (cadherin-associated protein), beta 1, 88kDa	CTNNB1
junction plakoglobin	JUP
catenin (cadherin-associated protein), delta 1	CTNND1
catenin (cadherin-associated protein), delta 2 (neural plakophilin-related arm-repeat protein)	CTNND2
