# Supplementary material for: Integrated miRNA and mRNA Expression Profiling in Inflamed Colon of Patients with Ulcerative Colitis
Source: PLoS One. 2014 Dec 29;9(12):e116117. doi: 10.1371/journal.pone.0116117 (PMC4278881; doi:10.1371/journal.pone.0116117)
Supplement: S5 Table — List of all 318 significantly inversely correlated miRNA-mRNA pairs. (XLSX) [file pone.0116117.s009.xlsx]

## Sheet: Sheet1
Table S5. List of all 318 significantly inversely correlated miRNA-mRNA pairs.
miRNAs	Predicted target	Spearman correlation coefficient ρ	p-value	FDR
hsa-miR-200c-3p	IL8	-0.918	1.4177e-06	0.000506118
hsa-miR-200c-3p	LRRK2	-0.904	3.8805e-06	0.00069267
hsa-miR-200c-3p	CALU	-0.893	7.49474e-06	0.000799667
hsa-miR-200a-5p	FADS2	-0.889	9.19297e-06	0.000799667
hsa-miR-141-3p	IKZF1	-0.886	1.11998e-05	0.000799667
hsa-miR-200b-5p	CXCL9	-0.879	1.63153e-05	0.000829542
hsa-miR-200c-3p	CDH11	-0.879	1.63153e-05	0.000829542
hsa-miR-141-3p	PRDM1	-0.875	1.95226e-05	0.000829542
hsa-miR-194-5p	FADS2	-0.871	2.32365e-05	0.000829542
hsa-miR-378a-5p	FADS2	-0.871	2.32365e-05	0.000829542
hsa-miR-200b-3p	CALU	-0.864	3.24337e-05	0.000905715
hsa-miR-141-3p	SYT11	-0.861	3.80553e-05	0.000905715
hsa-miR-200a-3p	CALU	-0.861	3.80553e-05	0.000905715
hsa-miR-378a-5p	PTRF	-0.861	3.80553e-05	0.000905715
hsa-miR-650	SLC22A5	-0.861	3.80553e-05	0.000905715
hsa-miR-200b-5p	CDH11	-0.854	5.17314e-05	0.000948096
hsa-miR-200c-3p	FADS1	-0.854	5.17314e-05	0.000948096
hsa-miR-200c-3p	RPS6KA2	-0.854	5.17314e-05	0.000948096
hsa-miR-146a-5p	CDHR1 (PCDH21)	-0.85	5.99589e-05	0.000948096
hsa-miR-192-5p	CXCL2	-0.85	5.99589e-05	0.000948096
hsa-miR-141-3p	MCAM	-0.85	5.99589e-05	0.000948096
hsa-miR-200a-3p	PRDM1	-0.85	5.99589e-05	0.000948096
hsa-miR-146b-5p	CDHR1 (PCDH21)	-0.846	6.92382e-05	0.000948096
hsa-miR-192-3p	CDH11	-0.846	6.92382e-05	0.000948096
hsa-miR-192-3p	CEBPB	-0.843	7.9672e-05	0.000948096
hsa-miR-192-3p	SLAMF7	-0.843	7.9672e-05	0.000948096
hsa-miR-194-3p	CALU	-0.843	7.9672e-05	0.000948096
hsa-miR-200b-5p	FADS2	-0.843	7.9672e-05	0.000948096
hsa-miR-378a-5p	CALU	-0.843	7.9672e-05	0.000948096
hsa-miR-650	CDHR1 (PCDH21)	-0.843	7.9672e-05	0.000948096
hsa-miR-194-5p	CALU	-0.839	9.13694e-05	0.00098845
hsa-miR-200b-3p	TNFSF8	-0.839	9.13694e-05	0.00098845
hsa-miR-378a-3p	SELE	-0.839	9.13694e-05	0.00098845
hsa-miR-378a-5p	MCAM	-0.836	0.000104447	0.00109669
hsa-miR-212-3p	SLC9A2	-0.832	0.000119028	0.00121409
hsa-miR-141-3p	ICAM1	-0.829	0.000135245	0.00123801
hsa-miR-141-3p	SELE	-0.829	0.000135245	0.00123801
hsa-miR-200b-5p	IL8	-0.829	0.000135245	0.00123801
hsa-miR-378a-5p	CDH5	-0.829	0.000135245	0.00123801
hsa-miR-192-5p	PLAU	-0.814	0.000219366	0.00191009
hsa-miR-200b-3p	STAT1	-0.814	0.000219366	0.00191009
hsa-miR-194-5p	CXCL10	-0.811	0.000246008	0.00195166
hsa-miR-141-3p	BACH2	-0.811	0.000246008	0.00195166
hsa-miR-200b-3p	CXCL9	-0.811	0.000246008	0.00195166
hsa-miR-650	HOXA7	-0.811	0.000246008	0.00195166
hsa-miR-192-3p	MMP9	-0.807	0.000275244	0.00200535
hsa-miR-200a-3p	ERRFI1	-0.807	0.000275244	0.00200535
hsa-miR-200b-5p	FOS	-0.807	0.000275244	0.00200535
hsa-miR-378a-5p	FADS1	-0.807	0.000275244	0.00200535
hsa-miR-192-5p	SLAMF7	-0.804	0.000307265	0.00203136
hsa-miR-200b-3p	TAP2	-0.804	0.000307265	0.00203136
hsa-miR-200b-3p	TAP2	-0.804	0.000307265	0.00203136
hsa-miR-422a	SELE	-0.804	0.000307265	0.00203136
hsa-miR-378a-5p	CXCL9	-0.804	0.000307265	0.00203136
hsa-miR-29b-2-5p	CGN	-0.8	0.00034227	0.00207102
hsa-miR-141-3p	ITGA4	-0.8	0.00034227	0.00207102
hsa-miR-200b-3p	PRDM1	-0.8	0.00034227	0.00207102
hsa-miR-375	TAP2	-0.8	0.00034227	0.00207102
hsa-miR-378a-5p	THY1	-0.8	0.00034227	0.00207102
hsa-miR-21-5p	CGN	-0.796	0.000380468	0.00219076
hsa-miR-141-3p	LRRK2	-0.796	0.000380468	0.00219076
hsa-miR-200c-3p	CXCL9	-0.796	0.000380468	0.00219076
hsa-miR-194-5p	FADS1	-0.793	0.000422077	0.0023544
hsa-miR-194-5p	FCGR2B	-0.793	0.000422077	0.0023544
hsa-miR-194-5p	CXCL3	-0.789	0.000467327	0.00241791
hsa-miR-200b-5p	SLAMF7	-0.789	0.000467327	0.00241791
hsa-miR-200b-5p	TAP2	-0.789	0.000467327	0.00241791
hsa-miR-200b-5p	TAP2	-0.789	0.000467327	0.00241791
hsa-miR-200c-3p	SYT11	-0.789	0.000467327	0.00241791
hsa-miR-200a-3p	IKZF1	-0.786	0.000516455	0.00256075
hsa-miR-200b-3p	CDH11	-0.786	0.000516455	0.00256075
hsa-miR-422a	FCGR3B	-0.786	0.000516455	0.00256075
hsa-let-7i-5p	HOXA9	-0.782	0.00056971	0.00271182
hsa-miR-200b-3p	TAP2	-0.782	0.00056971	0.00271182
hsa-miR-422a	SELPLG	-0.782	0.00056971	0.00271182
hsa-miR-192-3p	HLA-DRB1	-0.779	0.00062735	0.00287133
hsa-miR-141-3p	CALU	-0.779	0.00062735	0.00287133
hsa-miR-200b-5p	PRDM1	-0.779	0.00062735	0.00287133
hsa-miR-192-3p	ITGAL	-0.775	0.000689645	0.00300248
hsa-miR-215	CXCL2	-0.775	0.000689645	0.00300248
hsa-miR-194-5p	CXCR2 (IL8RB)	-0.775	0.000689645	0.00300248
hsa-miR-375	CLDN1	-0.775	0.000689645	0.00300248
hsa-miR-200a-3p	ICAM1	-0.771	0.000756875	0.0030705
hsa-miR-200a-5p	TAP2	-0.771	0.000756875	0.0030705
hsa-miR-200a-5p	TAP2	-0.771	0.000756875	0.0030705
hsa-miR-200c-3p	PRDM1	-0.771	0.000756875	0.0030705
hsa-miR-200c-3p	TNFSF8	-0.771	0.000756875	0.0030705
hsa-miR-378a-5p	RPS6KA2	-0.771	0.000756875	0.0030705
hsa-miR-10b-5p	TTYH3	-0.768	0.00082933	0.00311653
hsa-miR-141-3p	FCRLA	-0.768	0.00082933	0.00311653
hsa-miR-200a-3p	SELE	-0.768	0.00082933	0.00311653
hsa-miR-200c-3p	ITGA4	-0.768	0.00082933	0.00311653
hsa-miR-375	TAP2	-0.768	0.00082933	0.00311653
hsa-miR-375	TAP2	-0.768	0.00082933	0.00311653
hsa-miR-422a	SLAMF7	-0.768	0.00082933	0.00311653
hsa-miR-10b-5p	CXCL3	-0.761	0.000991129	0.00353833
hsa-miR-192-5p	IL1R1	-0.761	0.000991129	0.00353833
hsa-miR-200a-3p	MCAM	-0.761	0.000991129	0.00353833
hsa-miR-200b-3p	RPS6KA2	-0.761	0.000991129	0.00353833
hsa-miR-422a	ITGAL	-0.761	0.000991129	0.00353833
hsa-let-7i-5p	CDHR1 (PCDH21)	-0.757	0.00108111	0.00371111
hsa-miR-200b-5p	TAP2	-0.757	0.00108111	0.00371111
hsa-miR-200b-3p	FADS1	-0.757	0.00108111	0.00371111
hsa-miR-378a-5p	PRDM1	-0.757	0.00108111	0.00371111
hsa-miR-200a-5p	TAP2	-0.754	0.00117758	0.00396601
hsa-miR-200c-3p	SLC26A4	-0.754	0.00117758	0.00396601
hsa-miR-200a-5p	PMP22	-0.75	0.0012809	0.00427365
hsa-miR-155-5p	CLDN8	-0.746	0.00139141	0.00445362
hsa-miR-194-3p	MCAM	-0.746	0.00139141	0.00445362
hsa-miR-200c-3p	BACH2	-0.746	0.00139141	0.00445362
hsa-miR-551b-5p	CDHR1 (PCDH21)	-0.746	0.00139141	0.00445362
hsa-miR-146a-5p	SLC25A20	-0.743	0.00150949	0.00445362
hsa-miR-146b-5p	SLC25A20	-0.743	0.00150949	0.00445362
hsa-miR-150-5p	SLC9A2	-0.743	0.00150949	0.00445362
hsa-miR-192-3p	PMP22	-0.743	0.00150949	0.00445362
hsa-miR-194-3p	CLDN2	-0.743	0.00150949	0.00445362
hsa-miR-194-3p	CXCR2 (IL8RB)	-0.743	0.00150949	0.00445362
hsa-miR-141-3p	FAP	-0.743	0.00150949	0.00445362
hsa-miR-200a-5p	FOS	-0.743	0.00150949	0.00445362
hsa-miR-375	FCGR3B	-0.743	0.00150949	0.00445362
hsa-miR-378a-5p	SYT11	-0.743	0.00150949	0.00445362
hsa-miR-10b-5p	CALU	-0.739	0.00163551	0.00474697
hsa-miR-194-3p	CD34	-0.739	0.00163551	0.00474697
hsa-miR-200c-3p	STAT1	-0.736	0.00176987	0.00509551
hsa-miR-194-5p	CCR6	-0.732	0.00191296	0.00533538
hsa-miR-194-5p	CLDN1	-0.732	0.00191296	0.00533538
hsa-miR-378a-5p	ITGB2	-0.732	0.00191296	0.00533538
hsa-miR-378a-5p	SLAMF7	-0.732	0.00191296	0.00533538
hsa-miR-21-5p	CLDN8	-0.729	0.00206521	0.00567138
hsa-miR-194-3p	MMP9	-0.729	0.00206521	0.00567138
hsa-miR-29b-1-5p	CGN	-0.726	0.00219693	0.00593321
hsa-miR-10b-5p	FCGR3B	-0.725	0.00222703	0.00593321
hsa-miR-200a-3p	SYT11	-0.725	0.00222703	0.00593321
hsa-miR-200a-5p	IL8	-0.725	0.00222703	0.00593321
hsa-miR-29b-1-5p	HOXA3	-0.722	0.00236707	0.00620577
hsa-miR-200a-3p	CXCR1 (IL8RA)	-0.721	0.00239887	0.00620577
hsa-miR-200a-5p	PRDM1	-0.721	0.00239887	0.00620577
hsa-miR-200a-5p	SLAMF7	-0.721	0.00239887	0.00620577
hsa-miR-150-5p	CDHR1 (PCDH21)	-0.718	0.00258117	0.00639914
hsa-miR-192-3p	IKZF3	-0.718	0.00258117	0.00639914
hsa-miR-194-3p	RASSF5	-0.718	0.00258117	0.00639914
hsa-miR-200b-3p	IL8	-0.718	0.00258117	0.00639914
hsa-miR-200b-3p	LRRK2	-0.718	0.00258117	0.00639914
hsa-miR-223-3p	CLDN8	-0.718	0.00258117	0.00639914
hsa-miR-10b-5p	CXCR2 (IL8RB)	-0.714	0.00277438	0.00664735
hsa-miR-193b-5p	FAM213A (C10orf58)	-0.714	0.00277438	0.00664735
hsa-miR-196a-5p	CXCL10	-0.714	0.00277438	0.00664735
hsa-miR-141-3p	SLC26A4	-0.714	0.00277438	0.00664735
hsa-miR-422a	RPS6KA2	-0.714	0.00277438	0.00664735
hsa-miR-27a-5p	HOXA5	-0.711	0.00297899	0.00695099
hsa-miR-200b-5p	IKZF1	-0.711	0.00297899	0.00695099
hsa-miR-200b-3p	ERRFI1	-0.711	0.00297899	0.00695099
hsa-miR-378a-3p	ITGAL	-0.711	0.00297899	0.00695099
hsa-miR-10b-5p	TNFRSF9	-0.707	0.00319548	0.00726616
hsa-miR-194-3p	CXCL9	-0.707	0.00319548	0.00726616
hsa-miR-141-3p	ERRFI1	-0.707	0.00319548	0.00726616
hsa-miR-429	CALU	-0.707	0.00319548	0.00726616
hsa-miR-200b-5p	PMP22	-0.704	0.00342434	0.00773727
hsa-miR-29b-2-5p	HOXA3	-0.7	0.00366607	0.0077443
hsa-miR-150-5p	FAM213A (C10orf58)	-0.7	0.00366607	0.0077443
hsa-miR-194-3p	IKZF1	-0.7	0.00366607	0.0077443
hsa-miR-200c-3p	TAP2	-0.7	0.00366607	0.0077443
hsa-miR-200c-3p	TAP2	-0.7	0.00366607	0.0077443
hsa-miR-335-5p	SOCS1	-0.7	0.00366607	0.0077443
hsa-miR-378a-3p	CXCL9	-0.7	0.00366607	0.0077443
hsa-miR-378a-3p	RPS6KA2	-0.7	0.00366607	0.0077443
hsa-miR-422a	TNFRSF9	-0.7	0.00366607	0.0077443
hsa-miR-378a-5p	IL1R1	-0.7	0.00366607	0.0077443
hsa-miR-551b-5p	SLC25A20	-0.7	0.00366607	0.0077443
hsa-miR-194-3p	IL1R1	-0.696	0.00392119	0.00813875
hsa-miR-196b-5p	HLA-DQA1	-0.696	0.00392119	0.00813875
hsa-miR-200b-5p	CCR6	-0.696	0.00392119	0.00813875
hsa-miR-21-5p	HOXA9	-0.693	0.00419023	0.0085972
hsa-miR-150-5p	MPP7	-0.693	0.00419023	0.0085972
hsa-miR-192-3p	BACH2	-0.689	0.00447373	0.00902329
hsa-miR-194-3p	MUC1	-0.689	0.00447373	0.00902329
hsa-miR-584-5p	CHP2	-0.689	0.00447373	0.00902329
hsa-miR-192-3p	ITGA4	-0.686	0.00477225	0.00946495
hsa-miR-194-3p	CD5	-0.686	0.00477225	0.00946495
hsa-miR-200b-3p	SYT11	-0.686	0.00477225	0.00946495
hsa-miR-27a-5p	MPP7	-0.682	0.00508633	0.00971026
hsa-miR-194-3p	CDH5	-0.682	0.00508633	0.00971026
hsa-miR-196b-5p	CXCL10	-0.682	0.00508633	0.00971026
hsa-miR-200a-3p	BACH2	-0.682	0.00508633	0.00971026
hsa-miR-363-3p	MPP7	-0.682	0.00508633	0.00971026
hsa-miR-375	PRDM1	-0.682	0.00508633	0.00971026
hsa-miR-378a-5p	SELE	-0.682	0.00508633	0.00971026
hsa-miR-10b-3p	PFKFB3	-0.679	0.00541655	0.0100192
hsa-miR-194-5p	SELE	-0.679	0.00541655	0.0100192
hsa-miR-141-3p	CXCL1	-0.679	0.00541655	0.0100192
hsa-miR-141-3p	CXCR1 (IL8RA)	-0.679	0.00541655	0.0100192
hsa-miR-200b-3p	ITGA4	-0.679	0.00541655	0.0100192
hsa-miR-378a-3p	SELPLG	-0.679	0.00541655	0.0100192
hsa-miR-21-3p	SLC9A2	-0.675	0.0057635	0.0103395
hsa-miR-194-3p	CXCR5	-0.675	0.0057635	0.0103395
hsa-miR-200a-3p	LRRK2	-0.675	0.0057635	0.0103395
hsa-miR-200b-3p	BACH2	-0.675	0.0057635	0.0103395
hsa-miR-378a-3p	SLAMF7	-0.675	0.0057635	0.0103395
hsa-miR-665	MPP7	-0.675	0.0057635	0.0103395
hsa-miR-10b-5p	RPS6KA2	-0.671	0.00612777	0.0107764
hsa-miR-31-5p	CDHR1 (PCDH21)	-0.671	0.00612777	0.0107764
hsa-miR-200a-3p	ITGA4	-0.671	0.00612777	0.0107764
hsa-miR-378a-5p	PACS1	-0.671	0.00612777	0.0107764
hsa-miR-194-3p	BACH2	-0.668	0.00650996	0.0111733
hsa-miR-194-3p	ITGA4	-0.668	0.00650996	0.0111733
hsa-miR-200a-3p	FAP	-0.668	0.00650996	0.0111733
hsa-miR-378a-3p	FCGR3B	-0.668	0.00650996	0.0111733
hsa-miR-422a	CXCL9	-0.668	0.00650996	0.0111733
hsa-miR-10b-5p	SLAMF7	-0.664	0.00691068	0.0115827
hsa-miR-10b-5p	TNFSF8	-0.664	0.00691068	0.0115827
hsa-miR-194-5p	IKZF3	-0.664	0.00691068	0.0115827
hsa-miR-378a-3p	PTRF	-0.664	0.00691068	0.0115827
hsa-miR-378a-3p	TNFRSF9	-0.664	0.00691068	0.0115827
hsa-miR-194-3p	THY1	-0.661	0.00733057	0.0121722
hsa-miR-665	CDHR1 (PCDH21)	-0.661	0.00733057	0.0121722
hsa-miR-196a-5p	PFKFB3	-0.657	0.00777025	0.0128425
hsa-miR-99b-3p	EDN3	-0.654	0.00823037	0.0134166
hsa-miR-200b-5p	BACH2	-0.654	0.00823037	0.0134166
hsa-miR-551b-5p	SLC9A2	-0.654	0.00823037	0.0134166
hsa-miR-196a-5p	CLDN1	-0.65	0.00871158	0.0138224
hsa-miR-200a-3p	CXCL2	-0.65	0.00871158	0.0138224
hsa-miR-429	CXCL9	-0.65	0.00871158	0.0138224
hsa-miR-429	STAT1	-0.65	0.00871158	0.0138224
hsa-miR-378a-5p	ITGAL	-0.65	0.00871158	0.0138224
hsa-miR-378a-5p	S100A9	-0.65	0.00871158	0.0138224
hsa-miR-200a-5p	CCR6	-0.646	0.00921455	0.0141184
hsa-miR-200a-5p	IKZF1	-0.646	0.00921455	0.0141184
hsa-miR-200b-5p	SLC26A4	-0.646	0.00921455	0.0141184
hsa-miR-429	TNFSF8	-0.646	0.00921455	0.0141184
hsa-miR-375	CXCR2 (IL8RB)	-0.646	0.00921455	0.0141184
hsa-miR-551b-5p	CHP2	-0.646	0.00921455	0.0141184
hsa-miR-551b-5p	CLDN8	-0.646	0.00921455	0.0141184
hsa-miR-665	SLC22A5	-0.646	0.00921455	0.0141184
hsa-miR-10b-3p	CALU	-0.643	0.00973994	0.0146716
hsa-miR-192-3p	DSG3	-0.643	0.00973994	0.0146716
hsa-miR-196b-5p	PFKFB3	-0.643	0.00973994	0.0146716
hsa-miR-200a-3p	CXCL1	-0.643	0.00973994	0.0146716
hsa-miR-150-5p	HOXA2	-0.639	0.0102884	0.0152406
hsa-miR-429	TAP2	-0.639	0.0102884	0.0152406
hsa-miR-429	TAP2	-0.639	0.0102884	0.0152406
hsa-miR-375	IL1R1	-0.639	0.0102884	0.0152406
hsa-miR-147b	THY1	-0.636	0.0108607	0.0158257
hsa-miR-150-5p	CGN	-0.636	0.0108607	0.0158257
hsa-miR-215	PLAU	-0.636	0.0108607	0.0158257
hsa-miR-141-3p	CXCL2	-0.636	0.0108607	0.0158257
hsa-miR-146b-3p	SLC9A2	-0.632	0.0114575	0.0165601
hsa-miR-335-5p	CDH11	-0.632	0.0114575	0.0165601
hsa-miR-27a-5p	CGN	-0.629	0.0120795	0.0173887
hsa-miR-200c-3p	TAP2	-0.625	0.0127275	0.0182478
hsa-miR-155-5p	CGN	-0.621	0.013402	0.0190618
hsa-miR-192-3p	SLC26A4	-0.621	0.013402	0.0190618
hsa-miR-27a-5p	CHP2	-0.618	0.0141039	0.0198232
hsa-miR-429	TAP2	-0.618	0.0141039	0.0198232
hsa-miR-375	IKZF1	-0.618	0.0141039	0.0198232
hsa-miR-31-5p	SLC22A5	-0.614	0.014834	0.0205261
hsa-miR-155-5p	MPP7	-0.614	0.014834	0.0205261
hsa-miR-378a-5p	CXCR4	-0.614	0.014834	0.0205261
hsa-miR-378a-5p	DSG3	-0.614	0.014834	0.0205261
hsa-miR-215	SLAMF7	-0.611	0.0155928	0.0214102
hsa-miR-223-3p	MPP7	-0.611	0.0155928	0.0214102
hsa-miR-10b-5p	MUC5B	-0.607	0.0163813	0.0223211
hsa-miR-150-5p	CHP2	-0.607	0.0163813	0.0223211
hsa-miR-146b-3p	SLC22A5	-0.604	0.0172001	0.0231715
hsa-miR-200a-3p	FCRLA	-0.604	0.0172001	0.0231715
hsa-miR-212-3p	SLC25A20	-0.604	0.0172001	0.0231715
hsa-miR-10b-5p	CARD11	-0.6	0.0180501	0.0239549
hsa-miR-429	CDH11	-0.6	0.0180501	0.0239549
hsa-miR-429	PRDM1	-0.6	0.0180501	0.0239549
hsa-miR-422a	PTRF	-0.6	0.0180501	0.0239549
hsa-miR-429	FADS1	-0.596	0.0189319	0.0250322
hsa-miR-10b-5p	CDH5	-0.593	0.0198464	0.0254862
hsa-miR-10b-5p	ITGB2	-0.593	0.0198464	0.0254862
hsa-miR-21-5p	FAM213A (C10orf58)	-0.593	0.0198464	0.0254862
hsa-miR-215	CLMP (ASAM)	-0.593	0.0198464	0.0254862
hsa-miR-194-3p	ERRFI1	-0.593	0.0198464	0.0254862
hsa-miR-196b-5p	CLDN1	-0.593	0.0198464	0.0254862
hsa-miR-200c-3p	ERRFI1	-0.593	0.0198464	0.0254862
hsa-miR-378a-5p	CCR6	-0.593	0.0198464	0.0254862
hsa-miR-147b	CEBPB	-0.589	0.0207944	0.0264185
hsa-miR-196a-5p	BACH2	-0.589	0.0207944	0.0264185
hsa-miR-429	SYT11	-0.589	0.0207944	0.0264185
hsa-miR-10b-5p	ERRFI1	-0.586	0.0217765	0.027374
hsa-miR-10b-5p	RASSF5	-0.586	0.0217765	0.027374
hsa-miR-335-5p	SLAMF1	-0.586	0.0217765	0.027374
hsa-miR-99b-3p	CHP2	-0.582	0.0227937	0.0283531
hsa-miR-194-3p	CCR7	-0.582	0.0227937	0.0283531
hsa-miR-223-3p	SLC9A2	-0.582	0.0227937	0.0283531
hsa-miR-146b-3p	DDC	-0.579	0.0238467	0.0292552
hsa-miR-223-3p	SLC26A3	-0.579	0.0238467	0.0292552
hsa-miR-335-5p	CCL2	-0.579	0.0238467	0.0292552
hsa-miR-335-5p	ITGB2	-0.579	0.0238467	0.0292552
hsa-miR-146b-3p	ITPKA	-0.571	0.0260632	0.0317562
hsa-miR-200b-3p	SLC26A4	-0.571	0.0260632	0.0317562
hsa-miR-10b-5p	THY1	-0.568	0.0272284	0.0326192
hsa-miR-215	LRRK2	-0.568	0.0272284	0.0326192
hsa-miR-200a-3p	SLC26A4	-0.568	0.0272284	0.0326192
hsa-miR-422a	CCR7	-0.568	0.0272284	0.0326192
hsa-miR-665	HOXA3	-0.568	0.0272284	0.0326192
hsa-miR-335-5p	FADS2	-0.564	0.0284325	0.0339479
hsa-miR-429	RPS6KA2	-0.561	0.0296765	0.0351977
hsa-miR-335-5p	PLAU	-0.561	0.0296765	0.0351977
hsa-miR-146b-3p	CDHR1 (PCDH21)	-0.55	0.0336554	0.0397846
hsa-miR-429	IL8	-0.546	0.0350667	0.0410452
hsa-miR-335-5p	SYT11	-0.546	0.0350667	0.0410452
hsa-miR-378a-5p	ITGA4	-0.546	0.0350667	0.0410452
hsa-miR-200a-5p	SLC26A4	-0.543	0.0365218	0.0426088
hsa-miR-223-3p	ABCB1	-0.539	0.0380217	0.0440706
hsa-miR-335-5p	BACH2	-0.539	0.0380217	0.0440706
hsa-miR-429	ERRFI1	-0.536	0.039567	0.0452737
hsa-miR-335-5p	CALU	-0.536	0.039567	0.0452737
hsa-miR-335-5p	CCR7	-0.536	0.039567	0.0452737
hsa-miR-335-5p	MCAM	-0.536	0.039567	0.0452737
hsa-miR-10b-5p	SLC26A4	-0.532	0.0411586	0.0466464
hsa-miR-196b-5p	SLC26A4	-0.532	0.0411586	0.0466464
hsa-miR-363-3p	SLC9A2	-0.532	0.0411586	0.0466464
hsa-miR-335-5p	CLDN1	-0.529	0.0427973	0.0483501
hsa-miR-335-5p	PTRF	-0.525	0.0444839	0.0499395
hsa-miR-375	CXCL1	-0.525	0.0444839	0.0499395
